# Supplementary material for: Genome wide transcriptome profiling reveals differential gene expression in secondary metabolite pathway of Cymbopogon winterianus
Source: Sci Rep. 2016 Feb 15;6:21026. doi: 10.1038/srep21026 (PMC4753472; doi:10.1038/srep21026)
Supplement: Supplementary Dataset 1 [file srep21026-s2.xls]

## Sheet: leaf_sample
Unigene IDS	Accession_number	Description	FPKM
Unigene_7	DAA46408	gi|414867851|tpg|DAA46408.1| TPA: hypothetical protein ZEAMMB73_320808 [Zea mays]	8.35496
Unigene_11	XP_004965009	gi|514762343|ref|XP_004965009.1| PREDICTED: uncharacterized protein LOC101782276 [Setaria italica]	18.6219
Unigene_12	XP_004957985	gi|514734743|ref|XP_004957985.1| PREDICTED: eukaryotic translation initiation factor 4G-like [Setaria italica]	10.9835
Unigene_17	XP_002440004	gi|242088343|ref|XP_002440004.1| hypothetical protein SORBIDRAFT_09g024270 [Sorghum bicolor] >gi|241945289|gb|EES18434.1| hypothetical protein SORBIDRAFT_09g024270 [Sorghum bicolor]	17.1953
Unigene_18	DAA50477	gi|414871920|tpg|DAA50477.1| TPA: hypothetical protein ZEAMMB73_464391 [Zea mays]	13.8902
Unigene_20	AFW87765	gi|413955116|gb|AFW87765.1| hypothetical protein ZEAMMB73_183564 [Zea mays] >gi|413955117|gb|AFW87766.1| hypothetical protein ZEAMMB73_183564 [Zea mays]	16.9337
Unigene_27	DAA53160	gi|414876029|tpg|DAA53160.1| TPA: hypothetical protein ZEAMMB73_931601 [Zea mays]	9.08141
Unigene_30	DAA51023	gi|414872466|tpg|DAA51023.1| TPA: hypothetical protein ZEAMMB73_043594 [Zea mays]	16.625
Unigene_33	XP_002465805	gi|242036821|ref|XP_002465805.1| hypothetical protein SORBIDRAFT_01g046140 [Sorghum bicolor] >gi|241919659|gb|EER92803.1| hypothetical protein SORBIDRAFT_01g046140 [Sorghum bicolor]	7.90559
Unigene_38	AFW80747	gi|413948098|gb|AFW80747.1| hypothetical protein ZEAMMB73_402927 [Zea mays]	45.4827
Unigene_58	AFW79401	gi|413946752|gb|AFW79401.1| hypothetical protein ZEAMMB73_015523 [Zea mays]	20.6304
Unigene_80	DAA40416	gi|414589845|tpg|DAA40416.1| TPA: hypothetical protein ZEAMMB73_006562 [Zea mays]	19.9435
Unigene_83	XP_004979902	gi|514810181|ref|XP_004979902.1| PREDICTED: uncharacterized protein LOC101767955 isoform X2 [Setaria italica]	30.1795
Unigene_85	AFW76263	gi|413943614|gb|AFW76263.1| hypothetical protein ZEAMMB73_362324 [Zea mays]	34.5327
Unigene_93	AFW81980	gi|413949331|gb|AFW81980.1| hypothetical protein ZEAMMB73_927211 [Zea mays]	10.2211
Unigene_94	AFW87285	gi|413954636|gb|AFW87285.1| hypothetical protein ZEAMMB73_321543 [Zea mays]	20.7072
Unigene_96	AFW61102	gi|413921170|gb|AFW61102.1| hypothetical protein ZEAMMB73_524379 [Zea mays]	7.99085
Unigene_98	XP_002467046	gi|242039303|ref|XP_002467046.1| hypothetical protein SORBIDRAFT_01g018770 [Sorghum bicolor] >gi|241920900|gb|EER94044.1| hypothetical protein SORBIDRAFT_01g018770 [Sorghum bicolor]	17.5196
Unigene_101	XP_004971284	gi|514787246|ref|XP_004971284.1| PREDICTED: LOW QUALITY PROTEIN: F-box protein At3g54460-like [Setaria italica]	4.36941
Unigene_124	XP_002445851	gi|242082165|ref|XP_002445851.1| hypothetical protein SORBIDRAFT_07g026890 [Sorghum bicolor] >gi|241942201|gb|EES15346.1| hypothetical protein SORBIDRAFT_07g026890 [Sorghum bicolor]	4.2252
Unigene_126	XP_002457836	gi|242057381|ref|XP_002457836.1| hypothetical protein SORBIDRAFT_03g014780 [Sorghum bicolor] >gi|241929811|gb|EES02956.1| hypothetical protein SORBIDRAFT_03g014780 [Sorghum bicolor]	39.2566
Unigene_129	AFW79365	gi|413946716|gb|AFW79365.1| hypothetical protein ZEAMMB73_562969 [Zea mays]	26.8863
Unigene_131	DAA59508	gi|414883494|tpg|DAA59508.1| TPA: hypothetical protein ZEAMMB73_041781 [Zea mays]	13.4986
Unigene_132	AAR30893	gi|39777247|gb|AAR30893.1| phytochrome A [Sorghum arundinaceum] >gi|39777249|gb|AAR30894.1| phytochrome A [Sorghum arundinaceum] >gi|39777257|gb|AAR30898.1| phytochrome A [Sorghum x drummondii]	11.7795
Unigene_133	XP_002445883	gi|242082229|ref|XP_002445883.1| hypothetical protein SORBIDRAFT_07g027420 [Sorghum bicolor] >gi|241942233|gb|EES15378.1| hypothetical protein SORBIDRAFT_07g027420 [Sorghum bicolor]	26.2813
Unigene_136	XP_004962475	gi|514752005|ref|XP_004962475.1| PREDICTED: mediator of RNA polymerase II transcription subUnit 33A-like isoform X1 [Setaria italica]	4.90747
Unigene_138	XP_004982316	gi|514815106|ref|XP_004982316.1| PREDICTED: DNA-directed RNA polymerase II subUnit RPB2-like isoform X1 [Setaria italica]	17.751
Unigene_139	AFW84103	gi|413951454|gb|AFW84103.1| hypothetical protein ZEAMMB73_293892 [Zea mays]	11.1016
Unigene_158	AFW61657	gi|413921725|gb|AFW61657.1| hypothetical protein ZEAMMB73_514492 [Zea mays]	28.4047
Unigene_163	XP_004972562	gi|514792403|ref|XP_004972562.1| PREDICTED: protein strawberry notch homolog 1-like isoform X1 [Setaria italica]	3.09609
Unigene_170	AFW72862	gi|413938311|gb|AFW72862.1| putative SNF2 domain-containing protein / helicase domain-containing protein isoform 1 [Zea mays] >gi|413938312|gb|AFW72863.1| putative SNF2 domain-containing protein / helicase domain-containing protein isoform 2 [Zea mays]	4.54405
Unigene_178	NP_001174873	gi|297725019|ref|NP_001174873.1| Os06g0586150 [Oryza sativa Japonica Group] >gi|50726549|dbj|BAD34183.1| putative protein kinase Xa21 [Oryza sativa Japonica Group] >gi|55296731|dbj|BAD69455.1| putative protein kinase Xa21 [Oryza sativa Japonica Group] >gi|255677180|dbj|BAH93601.1| Os06g0586150 [Oryza sativa Japonica Group]	5.23932
Unigene_180	XP_004957578	gi|514733034|ref|XP_004957578.1| PREDICTED: DNA mismatch repair protein MLH3-like isoform X1 [Setaria italica]	6.50049
Unigene_181	AFW69619	gi|413935068|gb|AFW69619.1| pollen signaling protein with adenylyl cyclase activity [Zea mays]	13.2013
Unigene_183	XP_004964269	gi|514759357|ref|XP_004964269.1| PREDICTED: glycine--tRNA ligase 2, chloroplastic/mitochondrial-like isoform X1 [Setaria italica]	8.57877
Unigene_184	XP_002457332	gi|242056373|ref|XP_002457332.1| hypothetical protein SORBIDRAFT_03g005740 [Sorghum bicolor] >gi|241929307|gb|EES02452.1| hypothetical protein SORBIDRAFT_03g005740 [Sorghum bicolor]	14.5462
Unigene_189	DAA57119	gi|414879988|tpg|DAA57119.1| TPA: hypothetical protein ZEAMMB73_106408 [Zea mays]	11.4392
Unigene_193	XP_002467973	gi|242041157|ref|XP_002467973.1| hypothetical protein SORBIDRAFT_01g037340 [Sorghum bicolor] >gi|39777261|gb|AAR30900.1| phytochrome B [Sorghum bicolor] >gi|39777263|gb|AAR30901.1| phytochrome B [Sorghum bicolor] >gi|39777265|gb|AAR30902.1| phytochrome B [Sorghum bicolor] >gi|39777269|gb|AAR30904.1| phytochrome B [Sorghum bicolor] >gi|39777275|gb|AAR30907.1| phytochrome B [Sorghum arundinaceum] >…	12.0099
Unigene_195	XP_002438372	gi|242095764|ref|XP_002438372.1| hypothetical protein SORBIDRAFT_10g014640 [Sorghum bicolor] >gi|241916595|gb|EER89739.1| hypothetical protein SORBIDRAFT_10g014640 [Sorghum bicolor]	7.33864
Unigene_196	AFW86144	gi|413953495|gb|AFW86144.1| hypothetical protein ZEAMMB73_642966 [Zea mays]	5.63831
Unigene_197	XP_002452934	gi|242063290|ref|XP_002452934.1| hypothetical protein SORBIDRAFT_04g035220 [Sorghum bicolor] >gi|241932765|gb|EES05910.1| hypothetical protein SORBIDRAFT_04g035220 [Sorghum bicolor]	18.7844
Unigene_199	XP_002452075	gi|242061572|ref|XP_002452075.1| hypothetical protein SORBIDRAFT_04g018740 [Sorghum bicolor] >gi|241931906|gb|EES05051.1| hypothetical protein SORBIDRAFT_04g018740 [Sorghum bicolor]	11.8845
Unigene_212	XP_004968985	gi|514777977|ref|XP_004968985.1| PREDICTED: uncharacterized protein LOC101760569 isoform X1 [Setaria italica]	9.55224
Unigene_216	XP_002458136	gi|242057981|ref|XP_002458136.1| hypothetical protein SORBIDRAFT_03g027480 [Sorghum bicolor] >gi|241930111|gb|EES03256.1| hypothetical protein SORBIDRAFT_03g027480 [Sorghum bicolor]	13.3071
Unigene_221	XP_004973962	gi|514798033|ref|XP_004973962.1| PREDICTED: pumilio homolog 5-like isoform X1 [Setaria italica]	10.1184
Unigene_226	XP_004958170	gi|514735481|ref|XP_004958170.1| PREDICTED: phospholipid-transporting ATPase 2-like isoform X2 [Setaria italica]	3.68233
Unigene_227	XP_002439086	gi|242086507|ref|XP_002439086.1| hypothetical protein SORBIDRAFT_09g000210 [Sorghum bicolor] >gi|241944371|gb|EES17516.1| hypothetical protein SORBIDRAFT_09g000210 [Sorghum bicolor]	9.77322
Unigene_229	XP_004976817	gi|514803871|ref|XP_004976817.1| PREDICTED: probable LRR receptor-like serine/threonine-protein kinase At1g56130-like [Setaria italica]	10.2926
Unigene_231	XP_002440694	gi|242089723|ref|XP_002440694.1| hypothetical protein SORBIDRAFT_09g005280 [Sorghum bicolor] >gi|241945979|gb|EES19124.1| hypothetical protein SORBIDRAFT_09g005280 [Sorghum bicolor]	86.3218
Unigene_233	NP_001104957	gi|162460818|ref|NP_001104957.1| cellulose synthase7 [Zea mays] >gi|9622886|gb|AAF89967.1|AF200531_1 cellulose synthase-7 [Zea mays] >gi|414884380|tpg|DAA60394.1| TPA: cellulose synthase7 [Zea mays]	102.136
Unigene_237	AFW88141	gi|413955492|gb|AFW88141.1| hypothetical protein ZEAMMB73_138069 [Zea mays]	9.95181
Unigene_240	XP_002463640	gi|242032491|ref|XP_002463640.1| hypothetical protein SORBIDRAFT_01g003430 [Sorghum bicolor] >gi|241917494|gb|EER90638.1| hypothetical protein SORBIDRAFT_01g003430 [Sorghum bicolor]	6.84794
Unigene_244	XP_002439240	gi|242086815|ref|XP_002439240.1| hypothetical protein SORBIDRAFT_09g002940 [Sorghum bicolor] >gi|241944525|gb|EES17670.1| hypothetical protein SORBIDRAFT_09g002940 [Sorghum bicolor]	13.981
Unigene_251	NP_001047432	gi|115447305|ref|NP_001047432.1| Os02g0615800 [Oryza sativa Japonica Group] >gi|47496826|dbj|BAD19470.1| putative protein kinase Xa21, receptor type precursor [Oryza sativa Japonica Group] >gi|113536963|dbj|BAF09346.1| Os02g0615800 [Oryza sativa Japonica Group] >gi|125582884|gb|EAZ23815.1| hypothetical protein OsJ_07528 [Oryza sativa Japonica Group]	31.688
Unigene_262	XP_002437376	gi|242093772|ref|XP_002437376.1| hypothetical protein SORBIDRAFT_10g025840 [Sorghum bicolor] >gi|241915599|gb|EER88743.1| hypothetical protein SORBIDRAFT_10g025840 [Sorghum bicolor]	5.92547
Unigene_263	XP_002455819	gi|242053347|ref|XP_002455819.1| hypothetical protein SORBIDRAFT_03g025720 [Sorghum bicolor] >gi|241927794|gb|EES00939.1| hypothetical protein SORBIDRAFT_03g025720 [Sorghum bicolor]	17.4419
Unigene_266	XP_002463030	gi|242050572|ref|XP_002463030.1| hypothetical protein SORBIDRAFT_02g036510 [Sorghum bicolor] >gi|241926407|gb|EER99551.1| hypothetical protein SORBIDRAFT_02g036510 [Sorghum bicolor]	7.1918
Unigene_268	XP_002457621	gi|242056951|ref|XP_002457621.1| hypothetical protein SORBIDRAFT_03g010540 [Sorghum bicolor] >gi|241929596|gb|EES02741.1| hypothetical protein SORBIDRAFT_03g010540 [Sorghum bicolor]	7.45463
Unigene_272	XP_002465988	gi|242037187|ref|XP_002465988.1| hypothetical protein SORBIDRAFT_01g049620 [Sorghum bicolor] >gi|241919842|gb|EER92986.1| hypothetical protein SORBIDRAFT_01g049620 [Sorghum bicolor]	7.67617
Unigene_279	XP_004956604	gi|514729046|ref|XP_004956604.1| PREDICTED: pre-mRNA-processing protein 40A-like isoform X1 [Setaria italica] >gi|514729049|ref|XP_004956605.1| PREDICTED: pre-mRNA-processing protein 40A-like isoform X2 [Setaria italica] >gi|514729053|ref|XP_004956606.1| PREDICTED: pre-mRNA-processing protein 40A-like isoform X3 [Setaria italica] >gi|514729057|ref|XP_004956607.1| PREDICTED: pre-mRNA-processing pr…	17.3094
Unigene_296	XP_002444048	gi|242078559|ref|XP_002444048.1| hypothetical protein SORBIDRAFT_07g006370 [Sorghum bicolor] >gi|241940398|gb|EES13543.1| hypothetical protein SORBIDRAFT_07g006370 [Sorghum bicolor]	43.1694
Unigene_300	XP_002450083	gi|242069613|ref|XP_002450083.1| hypothetical protein SORBIDRAFT_05g000240 [Sorghum bicolor] >gi|241935926|gb|EES09071.1| hypothetical protein SORBIDRAFT_05g000240 [Sorghum bicolor]	12.5662
Unigene_302	XP_004979301	gi|514808940|ref|XP_004979301.1| PREDICTED: disease resistance protein RGA2-like isoform X1 [Setaria italica]	12.371
Unigene_304	XP_004983120	gi|514816770|ref|XP_004983120.1| PREDICTED: LOW QUALITY PROTEIN: F-box/LRR-repeat protein 15-like [Setaria italica]	17.0243
Unigene_308	NP_001167851	gi|293335996|ref|NP_001167851.1| uncharacterized protein LOC100381553 [Zea mays] >gi|223944427|gb|ACN26297.1| unknown [Zea mays]	8.53299
Unigene_313	XP_002436834	gi|242092688|ref|XP_002436834.1| hypothetical protein SORBIDRAFT_10g009700 [Sorghum bicolor] >gi|241915057|gb|EER88201.1| hypothetical protein SORBIDRAFT_10g009700 [Sorghum bicolor]	7.20284
Unigene_322	AFW59395	gi|413919463|gb|AFW59395.1| hypothetical protein ZEAMMB73_740706 [Zea mays]	19.8517
Unigene_328	XP_004982139	gi|514814737|ref|XP_004982139.1| PREDICTED: plasma membrane ATPase 1-like [Setaria italica]	28.7756
Unigene_330	XP_004954159	gi|514719121|ref|XP_004954159.1| PREDICTED: protein RIC1 homolog [Setaria italica]	8.73701
Unigene_331	XP_002442601	gi|242084352|ref|XP_002442601.1| hypothetical protein SORBIDRAFT_08g022780 [Sorghum bicolor] >gi|241943294|gb|EES16439.1| hypothetical protein SORBIDRAFT_08g022780 [Sorghum bicolor]	39.1309
Unigene_332	XP_004982314	gi|514815102|ref|XP_004982314.1| PREDICTED: serine/threonine-protein phosphatase BSL2 homolog isoform X1 [Setaria italica]	11.8309
Unigene_334	XP_002454316	gi|242066054|ref|XP_002454316.1| hypothetical protein SORBIDRAFT_04g028550 [Sorghum bicolor] >gi|241934147|gb|EES07292.1| hypothetical protein SORBIDRAFT_04g028550 [Sorghum bicolor]	4.53404
Unigene_335	XP_002454350	gi|242066122|ref|XP_002454350.1| hypothetical protein SORBIDRAFT_04g029250 [Sorghum bicolor] >gi|241934181|gb|EES07326.1| hypothetical protein SORBIDRAFT_04g029250 [Sorghum bicolor]	7.31648
Unigene_336	DAA57705	gi|414880574|tpg|DAA57705.1| TPA: putative leucine-rich repeat receptor-like protein kinase family protein [Zea mays]	15.8397
Unigene_338	XP_002457701	gi|242057111|ref|XP_002457701.1| hypothetical protein SORBIDRAFT_03g011860 [Sorghum bicolor] >gi|241929676|gb|EES02821.1| hypothetical protein SORBIDRAFT_03g011860 [Sorghum bicolor]	11.5933
Unigene_350	XP_002450573	gi|242070593|ref|XP_002450573.1| hypothetical protein SORBIDRAFT_05g007160 [Sorghum bicolor] >gi|241936416|gb|EES09561.1| hypothetical protein SORBIDRAFT_05g007160 [Sorghum bicolor]	5.44349
Unigene_374	XP_002438744	gi|242096508|ref|XP_002438744.1| hypothetical protein SORBIDRAFT_10g025390 [Sorghum bicolor] >gi|241916967|gb|EER90111.1| hypothetical protein SORBIDRAFT_10g025390 [Sorghum bicolor]	6.0839
Unigene_375	XP_002464752	gi|242034715|ref|XP_002464752.1| hypothetical protein SORBIDRAFT_01g026390 [Sorghum bicolor] >gi|241918606|gb|EER91750.1| hypothetical protein SORBIDRAFT_01g026390 [Sorghum bicolor]	10.4623
Unigene_378	XP_002444089	gi|242078641|ref|XP_002444089.1| hypothetical protein SORBIDRAFT_07g007540 [Sorghum bicolor] >gi|241940439|gb|EES13584.1| hypothetical protein SORBIDRAFT_07g007540 [Sorghum bicolor]	19.5961
Unigene_379	DAA59389	gi|414883375|tpg|DAA59389.1| TPA: hypothetical protein ZEAMMB73_545617 [Zea mays]	6.80384
Unigene_381	XP_004953592	gi|514716841|ref|XP_004953592.1| PREDICTED: uncharacterized protein LOC101780979 [Setaria italica]	13.6221
Unigene_390	AFW83615	gi|413950966|gb|AFW83615.1| putative zinc finger protein [Zea mays]	14.6745
Unigene_393	AFW65110	gi|413925178|gb|AFW65110.1| hypothetical protein ZEAMMB73_571389 [Zea mays]	7.3244
Unigene_410	XP_004961317	gi|514747236|ref|XP_004961317.1| PREDICTED: uncharacterized protein LOC101778759 isoform X2 [Setaria italica]	6.21502
Unigene_411	XP_002464264	gi|242033739|ref|XP_002464264.1| hypothetical protein SORBIDRAFT_01g015150 [Sorghum bicolor] >gi|241918118|gb|EER91262.1| hypothetical protein SORBIDRAFT_01g015150 [Sorghum bicolor]	4.94081
Unigene_412	XP_004957330	gi|514732035|ref|XP_004957330.1| PREDICTED: PTI1-like tyrosine-protein kinase 3-like [Setaria italica]	7.85329
Unigene_413	XP_004969716	gi|514780929|ref|XP_004969716.1| PREDICTED: receptor-like serine/threonine-protein kinase ALE2-like isoform X1 [Setaria italica]	6.7091
Unigene_414	XP_004983339	gi|514817227|ref|XP_004983339.1| PREDICTED: pentatricopeptide repeat-containing protein At4g34830, chloroplastic-like isoform X1 [Setaria italica]	7.47128
Unigene_421	DAA46740	gi|414868183|tpg|DAA46740.1| TPA: hypothetical protein ZEAMMB73_845540 [Zea mays]	7.46942
Unigene_422	XP_004979260	gi|514808856|ref|XP_004979260.1| PREDICTED: ubiquitin carboxyl-terminal hydrolase 5-like isoform X2 [Setaria italica]	6.55533
Unigene_424	AFW67574	gi|413933023|gb|AFW67574.1| hypothetical protein ZEAMMB73_284925 [Zea mays]	3.63418
Unigene_429	AFW69660	gi|413935109|gb|AFW69660.1| hypothetical protein ZEAMMB73_249332 [Zea mays]	4.95755
Unigene_434	XP_002441844	gi|242082838|ref|XP_002441844.1| hypothetical protein SORBIDRAFT_08g003290 [Sorghum bicolor] >gi|241942537|gb|EES15682.1| hypothetical protein SORBIDRAFT_08g003290 [Sorghum bicolor]	4.8632
Unigene_435	XP_002443330	gi|242085810|ref|XP_002443330.1| hypothetical protein SORBIDRAFT_08g017590 [Sorghum bicolor] >gi|241944023|gb|EES17168.1| hypothetical protein SORBIDRAFT_08g017590 [Sorghum bicolor]	17.474
Unigene_437	XP_004982176	gi|514814813|ref|XP_004982176.1| PREDICTED: uncharacterized protein LOC101757950 isoform X3 [Setaria italica]	6.98141
Unigene_439	XP_004952310	gi|514711573|ref|XP_004952310.1| PREDICTED: proline-, glutamic acid- and leucine-rich protein 1-like isoform X2 [Setaria italica]	7.60395
Unigene_440	XP_003572716	gi|357142852|ref|XP_003572716.1| PREDICTED: probable LRR receptor-like serine/threonine-protein kinase At3g47570-like [Brachypodium distachyon]	16.7311
Unigene_441	XP_002452783	gi|242062988|ref|XP_002452783.1| hypothetical protein SORBIDRAFT_04g032420 [Sorghum bicolor] >gi|241932614|gb|EES05759.1| hypothetical protein SORBIDRAFT_04g032420 [Sorghum bicolor]	8.74883
Unigene_443	XP_004986093	gi|514822865|ref|XP_004986093.1| PREDICTED: chromodomain-helicase-DNA-binding protein 1-like isoform X1 [Setaria italica]	4.84227
Unigene_447	XP_002438662	gi|242096344|ref|XP_002438662.1| hypothetical protein SORBIDRAFT_10g023820 [Sorghum bicolor] >gi|241916885|gb|EER90029.1| hypothetical protein SORBIDRAFT_10g023820 [Sorghum bicolor]	8.3442
Unigene_448	XP_004956340	gi|514727926|ref|XP_004956340.1| PREDICTED: protein argonaute 16-like isoform X1 [Setaria italica]	4.26482
Unigene_449	XP_002464976	gi|242035163|ref|XP_002464976.1| hypothetical protein SORBIDRAFT_01g029790 [Sorghum bicolor] >gi|241918830|gb|EER91974.1| hypothetical protein SORBIDRAFT_01g029790 [Sorghum bicolor]	5.93366
Unigene_469	XP_002452685	gi|242062792|ref|XP_002452685.1| hypothetical protein SORBIDRAFT_04g030660 [Sorghum bicolor] >gi|241932516|gb|EES05661.1| hypothetical protein SORBIDRAFT_04g030660 [Sorghum bicolor]	23.1366
Unigene_472	AFW73307	gi|413938756|gb|AFW73307.1| putative RNA-dependent RNA polymerase [Zea mays]	8.56469
Unigene_476	XP_002466023	gi|242037257|ref|XP_002466023.1| hypothetical protein SORBIDRAFT_01g050270 [Sorghum bicolor] >gi|241919877|gb|EER93021.1| hypothetical protein SORBIDRAFT_01g050270 [Sorghum bicolor]	6.32349
Unigene_479	DAA49319	gi|414870762|tpg|DAA49319.1| TPA: hypothetical protein ZEAMMB73_796836 [Zea mays] >gi|414870763|tpg|DAA49320.1| TPA: hypothetical protein ZEAMMB73_796836 [Zea mays]	3.08413
Unigene_480	XP_004965481	gi|514764323|ref|XP_004965481.1| PREDICTED: WD repeat-containing protein 7-like isoform X1 [Setaria italica] >gi|514764327|ref|XP_004965482.1| PREDICTED: WD repeat-containing protein 7-like isoform X2 [Setaria italica]	3.46288
Unigene_481	AFW63203	gi|413923271|gb|AFW63203.1| kinesin heavy chain [Zea mays]	6.52728
Unigene_482	AAD50279	gi|7547156|gb|AAD50279.2| seed starch branching enzyme [Sorghum bicolor]	23.0215
Unigene_488	XP_002462914	gi|242050340|ref|XP_002462914.1| hypothetical protein SORBIDRAFT_02g034330 [Sorghum bicolor] >gi|241926291|gb|EER99435.1| hypothetical protein SORBIDRAFT_02g034330 [Sorghum bicolor]	8.41497
Unigene_490	XP_004982673	gi|514815850|ref|XP_004982673.1| PREDICTED: myosin-2-like isoform X2 [Setaria italica]	4.37528
Unigene_492	DAA36828	gi|414586257|tpg|DAA36828.1| TPA: hypothetical protein ZEAMMB73_340761 [Zea mays]	2.85666
Unigene_494	XP_004976002	gi|514802211|ref|XP_004976002.1| PREDICTED: dentin sialophosphoprotein-like [Setaria italica]	4.92989
Unigene_495	XP_002468604	gi|242042419|ref|XP_002468604.1| hypothetical protein SORBIDRAFT_01g048920 [Sorghum bicolor] >gi|241922458|gb|EER95602.1| hypothetical protein SORBIDRAFT_01g048920 [Sorghum bicolor]	10.9765
Unigene_496	XP_002459216	gi|242042690|ref|XP_002459216.1| hypothetical protein SORBIDRAFT_02g000740 [Sorghum bicolor] >gi|241922593|gb|EER95737.1| hypothetical protein SORBIDRAFT_02g000740 [Sorghum bicolor]	13.9884
Unigene_497	XP_004981208	gi|514812838|ref|XP_004981208.1| PREDICTED: uncharacterized protein LOC101781716 isoform X2 [Setaria italica]	15.6517
Unigene_499	AAR10387	gi|38049160|gb|AAR10387.1| P-glycoprotein 1 [Sorghum bicolor]	6.81694
Unigene_500	XP_002462991	gi|242050494|ref|XP_002462991.1| hypothetical protein SORBIDRAFT_02g035930 [Sorghum bicolor] >gi|241926368|gb|EER99512.1| hypothetical protein SORBIDRAFT_02g035930 [Sorghum bicolor]	6.19678
Unigene_501	XP_002457297	gi|242056303|ref|XP_002457297.1| hypothetical protein SORBIDRAFT_03g005120 [Sorghum bicolor] >gi|241929272|gb|EES02417.1| hypothetical protein SORBIDRAFT_03g005120 [Sorghum bicolor]	7.89823
Unigene_505	AFW87146	gi|413954497|gb|AFW87146.1| putative coatomer beta subUnit family protein [Zea mays]	12.121
Unigene_508	AFW69217	gi|413934666|gb|AFW69217.1| ATPase cadmium transporter [Zea mays]	12.6851
Unigene_515	XP_002458982	gi|242059673|ref|XP_002458982.1| hypothetical protein SORBIDRAFT_03g043730 [Sorghum bicolor] >gi|241930957|gb|EES04102.1| hypothetical protein SORBIDRAFT_03g043730 [Sorghum bicolor]	14.2749
Unigene_518	NP_001105515	gi|162459823|ref|NP_001105515.1| lipoxygenase [Zea mays] >gi|18481649|gb|AAL73499.1|AF465643_1 lipoxygenase [Zea mays] >gi|414872280|tpg|DAA50837.1| TPA: lipoxygenase3 [Zea mays]	22.7483
Unigene_519	AFW72247	gi|413937696|gb|AFW72247.1| FAR1-domain family sequence [Zea mays]	6.72485
Unigene_522	XP_004951689	gi|514709045|ref|XP_004951689.1| PREDICTED: U2 snRNP-associated SURP motif-containing protein-like isoform X1 [Setaria italica] >gi|514709049|ref|XP_004951690.1| PREDICTED: U2 snRNP-associated SURP motif-containing protein-like isoform X2 [Setaria italica] >gi|514709053|ref|XP_004951691.1| PREDICTED: U2 snRNP-associated SURP motif-containing protein-like isoform X3 [Setaria italica]	12.9387
Unigene_526	XP_002445102	gi|242080667|ref|XP_002445102.1| hypothetical protein SORBIDRAFT_07g004110 [Sorghum bicolor] >gi|241941452|gb|EES14597.1| hypothetical protein SORBIDRAFT_07g004110 [Sorghum bicolor]	27.7656
Unigene_532	XP_002444141	gi|242078745|ref|XP_002444141.1| hypothetical protein SORBIDRAFT_07g009500 [Sorghum bicolor] >gi|241940491|gb|EES13636.1| hypothetical protein SORBIDRAFT_07g009500 [Sorghum bicolor]	13.5361
Unigene_535	XP_004971147	gi|514786680|ref|XP_004971147.1| PREDICTED: auxin response factor 4-like isoform X1 [Setaria italica]	77.573
Unigene_536	AFW68274	gi|413933723|gb|AFW68274.1| putative leucine-rich repeat receptor-like protein kinase family protein [Zea mays]	3.6184
Unigene_538	XP_002451507	gi|242060436|ref|XP_002451507.1| hypothetical protein SORBIDRAFT_04g003000 [Sorghum bicolor] >gi|241931338|gb|EES04483.1| hypothetical protein SORBIDRAFT_04g003000 [Sorghum bicolor]	9.7531
Unigene_542	XP_002455849	gi|242053407|ref|XP_002455849.1| hypothetical protein SORBIDRAFT_03g026160 [Sorghum bicolor] >gi|241927824|gb|EES00969.1| hypothetical protein SORBIDRAFT_03g026160 [Sorghum bicolor]	6.71109
Unigene_543	DAA44225	gi|414865668|tpg|DAA44225.1| TPA: putative leucine-rich repeat receptor-like protein kinase family protein [Zea mays]	5.22906
Unigene_545	DAA39874	gi|414589303|tpg|DAA39874.1| TPA: hypothetical protein ZEAMMB73_491348 [Zea mays]	25.5614
Unigene_546	AFW83826	gi|413951177|gb|AFW83826.1| putative PWWP domain family protein [Zea mays]	18.0499
Unigene_548	XP_002464616	gi|242034443|ref|XP_002464616.1| hypothetical protein SORBIDRAFT_01g021870 [Sorghum bicolor] >gi|241918470|gb|EER91614.1| hypothetical protein SORBIDRAFT_01g021870 [Sorghum bicolor]	6.83879
Unigene_559	XP_004976596	gi|514803418|ref|XP_004976596.1| PREDICTED: importin-9-like [Setaria italica]	3.38299
Unigene_567	XP_002437898	gi|242094816|ref|XP_002437898.1| hypothetical protein SORBIDRAFT_10g004560 [Sorghum bicolor] >gi|241916121|gb|EER89265.1| hypothetical protein SORBIDRAFT_10g004560 [Sorghum bicolor]	6.18841
Unigene_569	XP_002438738	gi|242096496|ref|XP_002438738.1| hypothetical protein SORBIDRAFT_10g025240 [Sorghum bicolor] >gi|241916961|gb|EER90105.1| hypothetical protein SORBIDRAFT_10g025240 [Sorghum bicolor]	3.95606
Unigene_573	AFW57935	gi|413918003|gb|AFW57935.1| hypothetical protein ZEAMMB73_603740 [Zea mays]	7.41216
Unigene_581	XP_002456434	gi|242054577|ref|XP_002456434.1| hypothetical protein SORBIDRAFT_03g036240 [Sorghum bicolor] >gi|241928409|gb|EES01554.1| hypothetical protein SORBIDRAFT_03g036240 [Sorghum bicolor]	7.15442
Unigene_584	XP_002440086	gi|242088507|ref|XP_002440086.1| hypothetical protein SORBIDRAFT_09g025790 [Sorghum bicolor] >gi|241945371|gb|EES18516.1| hypothetical protein SORBIDRAFT_09g025790 [Sorghum bicolor]	16.628
Unigene_590	XP_004952308	gi|514711565|ref|XP_004952308.1| PREDICTED: probable pre-mRNA-splicing factor ATP-dependent RNA helicase-like [Setaria italica]	14.5133
Unigene_594	XP_002443736	gi|242077935|ref|XP_002443736.1| hypothetical protein SORBIDRAFT_07g001100 [Sorghum bicolor] >gi|241940086|gb|EES13231.1| hypothetical protein SORBIDRAFT_07g001100 [Sorghum bicolor]	6.87447
Unigene_599	DAA61322	gi|414885308|tpg|DAA61322.1| TPA: putative jumonji-like transcription factor family protein [Zea mays]	4.60337
Unigene_600	XP_004982293	gi|514815059|ref|XP_004982293.1| PREDICTED: general negative regulator of transcription subUnit 3-like isoform X4 [Setaria italica]	17.9274
Unigene_601	AFW68463	gi|413933912|gb|AFW68463.1| putative phosphatidylinositol-4-phosphate 5-kinase family protein [Zea mays]	9.20675
Unigene_602	XP_002441141	gi|242090617|ref|XP_002441141.1| hypothetical protein SORBIDRAFT_09g021160 [Sorghum bicolor] >gi|241946426|gb|EES19571.1| hypothetical protein SORBIDRAFT_09g021160 [Sorghum bicolor]	10.2075
Unigene_606	XP_004963052	gi|514754505|ref|XP_004963052.1| PREDICTED: uncharacterized protein LOC101783342 isoform X1 [Setaria italica]	11.2215
Unigene_613	AFW73066	gi|413938515|gb|AFW73066.1| hypothetical protein ZEAMMB73_400206 [Zea mays]	26.0522
Unigene_625	NP_001043473	gi|115438164|ref|NP_001043473.1| Os01g0595900 [Oryza sativa Japonica Group] >gi|53792272|dbj|BAD52905.1| ribosomal RNA apurinic site specific lyase-like [Oryza sativa Japonica Group] >gi|53793449|dbj|BAD53172.1| ribosomal RNA apurinic site specific lyase-like [Oryza sativa Japonica Group] >gi|113533004|dbj|BAF05387.1| Os01g0595900 [Oryza sativa Japonica Group] >gi|215713549|dbj|BAG94686.1| unname…	3.68164
Unigene_629	XP_002466971	gi|242039153|ref|XP_002466971.1| hypothetical protein SORBIDRAFT_01g017650 [Sorghum bicolor] >gi|241920825|gb|EER93969.1| hypothetical protein SORBIDRAFT_01g017650 [Sorghum bicolor]	5.24107
Unigene_633	XP_002467173	gi|242039557|ref|XP_002467173.1| hypothetical protein SORBIDRAFT_01g020910 [Sorghum bicolor] >gi|241921027|gb|EER94171.1| hypothetical protein SORBIDRAFT_01g020910 [Sorghum bicolor]	78.7753
Unigene_635	XP_002465346	gi|242035903|ref|XP_002465346.1| hypothetical protein SORBIDRAFT_01g036880 [Sorghum bicolor] >gi|241919200|gb|EER92344.1| hypothetical protein SORBIDRAFT_01g036880 [Sorghum bicolor]	12.0949
Unigene_637	AFW81898	gi|413949249|gb|AFW81898.1| hypothetical protein ZEAMMB73_150213 [Zea mays]	5.91753
Unigene_641	DAA58235	gi|414881104|tpg|DAA58235.1| TPA: putative DUF1296 domain containing family protein [Zea mays]	21.4699
Unigene_643	XP_002452698	gi|242062818|ref|XP_002452698.1| hypothetical protein SORBIDRAFT_04g030860 [Sorghum bicolor] >gi|241932529|gb|EES05674.1| hypothetical protein SORBIDRAFT_04g030860 [Sorghum bicolor]	3.81945
Unigene_649	XP_004979422	gi|514809188|ref|XP_004979422.1| PREDICTED: transportin-3-like [Setaria italica]	4.72778
Unigene_650	XP_002458996	gi|242059701|ref|XP_002458996.1| hypothetical protein SORBIDRAFT_03g044010 [Sorghum bicolor] >gi|241930971|gb|EES04116.1| hypothetical protein SORBIDRAFT_03g044010 [Sorghum bicolor]	20.7924
Unigene_657	XP_002446370	gi|242072868|ref|XP_002446370.1| hypothetical protein SORBIDRAFT_06g014930 [Sorghum bicolor] >gi|241937553|gb|EES10698.1| hypothetical protein SORBIDRAFT_06g014930 [Sorghum bicolor]	4.89044
Unigene_664	ACN25900	gi|223943633|gb|ACN25900.1| unknown [Zea mays] >gi|223947687|gb|ACN27927.1| unknown [Zea mays] >gi|223948551|gb|ACN28359.1| unknown [Zea mays] >gi|223949979|gb|ACN29073.1| unknown [Zea mays] >gi|414876113|tpg|DAA53244.1| TPA: phospholipase D family protein [Zea mays]	117.998
Unigene_665	AFW84299	gi|413951650|gb|AFW84299.1| hypothetical protein ZEAMMB73_469985 [Zea mays]	9.15552
Unigene_667	XP_002454743	gi|242066908|ref|XP_002454743.1| hypothetical protein SORBIDRAFT_04g036540 [Sorghum bicolor] >gi|241934574|gb|EES07719.1| hypothetical protein SORBIDRAFT_04g036540 [Sorghum bicolor]	6.91158
Unigene_668	ACN25831	gi|223943495|gb|ACN25831.1| unknown [Zea mays] >gi|413953906|gb|AFW86555.1| putative D-mannose binding lectin receptor-like protein kinase family protein [Zea mays]	3.71937
Unigene_670	AFW83297	gi|413950648|gb|AFW83297.1| hypothetical protein ZEAMMB73_036492 [Zea mays]	8.85523
Unigene_672	AFW69304	gi|413934753|gb|AFW69304.1| hypothetical protein ZEAMMB73_938449 [Zea mays]	6.06964
Unigene_679	XP_002441864	gi|242082878|ref|XP_002441864.1| hypothetical protein SORBIDRAFT_08g003780 [Sorghum bicolor] >gi|241942557|gb|EES15702.1| hypothetical protein SORBIDRAFT_08g003780 [Sorghum bicolor]	4.49719
Unigene_680	EMS65216	gi|474389499|gb|EMS65216.1| Pre-mRNA-splicing factor cwc22 [Triticum urartu]	23.3079
Unigene_687	XP_002438851	gi|242096722|ref|XP_002438851.1| hypothetical protein SORBIDRAFT_10g027220 [Sorghum bicolor] >gi|241917074|gb|EER90218.1| hypothetical protein SORBIDRAFT_10g027220 [Sorghum bicolor]	10.5909
Unigene_690	XP_004986552	gi|514823787|ref|XP_004986552.1| PREDICTED: ABC transporter G family member 28-like [Setaria italica]	3.69216
Unigene_691	NP_001146097	gi|226500814|ref|NP_001146097.1| hypothetical protein [Zea mays] >gi|219885697|gb|ACL53223.1| unknown [Zea mays] >gi|414884291|tpg|DAA60305.1| TPA: hypothetical protein ZEAMMB73_962217 [Zea mays]	8.12276
Unigene_703	DAA45049	gi|414866492|tpg|DAA45049.1| TPA: hypothetical protein ZEAMMB73_579554 [Zea mays]	17.9801
Unigene_710	XP_004975158	gi|514800464|ref|XP_004975158.1| PREDICTED: protein FAR1-RELATED SEQUENCE 5-like isoform X2 [Setaria italica]	6.52457
Unigene_711	XP_002455827	gi|242053363|ref|XP_002455827.1| hypothetical protein SORBIDRAFT_03g025850 [Sorghum bicolor] >gi|241927802|gb|EES00947.1| hypothetical protein SORBIDRAFT_03g025850 [Sorghum bicolor]	30.3961
Unigene_715	XP_002445129	gi|242080721|ref|XP_002445129.1| hypothetical protein SORBIDRAFT_07g004560 [Sorghum bicolor] >gi|241941479|gb|EES14624.1| hypothetical protein SORBIDRAFT_07g004560 [Sorghum bicolor]	19.652
Unigene_720	XP_004977100	gi|514804455|ref|XP_004977100.1| PREDICTED: uncharacterized protein LOC101763055 [Setaria italica]	3.85753
Unigene_721	XP_002456534	gi|242054777|ref|XP_002456534.1| hypothetical protein SORBIDRAFT_03g038000 [Sorghum bicolor] >gi|241928509|gb|EES01654.1| hypothetical protein SORBIDRAFT_03g038000 [Sorghum bicolor]	2.00352
Unigene_722	AFW66810	gi|413926878|gb|AFW66810.1| putative wall-associated receptor protein kinase family protein [Zea mays]	35.0602
Unigene_724	XP_004952515	gi|514712452|ref|XP_004952515.1| PREDICTED: protein ROOT HAIR DEFECTIVE 3-like [Setaria italica]	13.7426
Unigene_733	DAA62935	gi|414886921|tpg|DAA62935.1| TPA: hypothetical protein ZEAMMB73_025644 [Zea mays]	4.42319
Unigene_734	XP_002468071	gi|242041353|ref|XP_002468071.1| hypothetical protein SORBIDRAFT_01g039070 [Sorghum bicolor] >gi|241921925|gb|EER95069.1| hypothetical protein SORBIDRAFT_01g039070 [Sorghum bicolor]	7.19145
Unigene_735	XP_002441998	gi|242083146|ref|XP_002441998.1| hypothetical protein SORBIDRAFT_08g006710 [Sorghum bicolor] >gi|241942691|gb|EES15836.1| hypothetical protein SORBIDRAFT_08g006710 [Sorghum bicolor]	9.41809
Unigene_740	XP_002450831	gi|242071109|ref|XP_002450831.1| hypothetical protein SORBIDRAFT_05g019430 [Sorghum bicolor] >gi|241936674|gb|EES09819.1| hypothetical protein SORBIDRAFT_05g019430 [Sorghum bicolor]	7.26976
Unigene_744	XP_004953187	gi|514715203|ref|XP_004953187.1| PREDICTED: ADP-ribosylation factor GTPase-activating protein AGD2-like [Setaria italica]	5.34588
Unigene_750	AFW65452	gi|413925520|gb|AFW65452.1| hypothetical protein ZEAMMB73_247521 [Zea mays]	12.0811
Unigene_752	XP_002444510	gi|242079483|ref|XP_002444510.1| hypothetical protein SORBIDRAFT_07g023060 [Sorghum bicolor] >gi|241940860|gb|EES14005.1| hypothetical protein SORBIDRAFT_07g023060 [Sorghum bicolor]	11.9447
Unigene_755	XP_002437187	gi|242093394|ref|XP_002437187.1| hypothetical protein SORBIDRAFT_10g022620 [Sorghum bicolor] >gi|241915410|gb|EER88554.1| hypothetical protein SORBIDRAFT_10g022620 [Sorghum bicolor]	15.9867
Unigene_756	XP_002458304	gi|242058317|ref|XP_002458304.1| hypothetical protein SORBIDRAFT_03g030890 [Sorghum bicolor] >gi|241930279|gb|EES03424.1| hypothetical protein SORBIDRAFT_03g030890 [Sorghum bicolor]	15.9867
Unigene_762	XP_002453928	gi|242065278|ref|XP_002453928.1| hypothetical protein SORBIDRAFT_04g021580 [Sorghum bicolor] >gi|241933759|gb|EES06904.1| hypothetical protein SORBIDRAFT_04g021580 [Sorghum bicolor]	5.94158
Unigene_768	ACN28016	gi|223947865|gb|ACN28016.1| unknown [Zea mays] >gi|414866511|tpg|DAA45068.1| TPA: putative RNA helicase family protein [Zea mays]	27.5838
Unigene_769	XP_002454679	gi|242066780|ref|XP_002454679.1| hypothetical protein SORBIDRAFT_04g035500 [Sorghum bicolor] >gi|241934510|gb|EES07655.1| hypothetical protein SORBIDRAFT_04g035500 [Sorghum bicolor]	54.7399
Unigene_772	XP_002466514	gi|242038239|ref|XP_002466514.1| hypothetical protein SORBIDRAFT_01g009130 [Sorghum bicolor] >gi|241920368|gb|EER93512.1| hypothetical protein SORBIDRAFT_01g009130 [Sorghum bicolor]	51.9342
Unigene_773	XP_002447352	gi|242074832|ref|XP_002447352.1| hypothetical protein SORBIDRAFT_06g033480 [Sorghum bicolor] >gi|241938535|gb|EES11680.1| hypothetical protein SORBIDRAFT_06g033480 [Sorghum bicolor]	9.23682
Unigene_777	XP_002437341	gi|242093702|ref|XP_002437341.1| hypothetical protein SORBIDRAFT_10g025280 [Sorghum bicolor] >gi|241915564|gb|EER88708.1| hypothetical protein SORBIDRAFT_10g025280 [Sorghum bicolor]	39.4943
Unigene_779	AFW71360	gi|413936809|gb|AFW71360.1| putative ARF GTPase-activating domain family protein [Zea mays]	11.8053
Unigene_780	XP_004952345	gi|514711717|ref|XP_004952345.1| PREDICTED: enolase-phosphatase E1-like isoform X1 [Setaria italica]	3.22374
Unigene_781	XP_004971082	gi|514786421|ref|XP_004971082.1| PREDICTED: LOW QUALITY PROTEIN: mannosyl-oligosaccharide glucosidase GCS1-like [Setaria italica]	8.56593
Unigene_786	AFW80486	gi|413947837|gb|AFW80486.1| putative VHS/GAT domain containing family protein [Zea mays]	43.0994
Unigene_788	XP_002446554	gi|242073236|ref|XP_002446554.1| hypothetical protein SORBIDRAFT_06g018040 [Sorghum bicolor] >gi|241937737|gb|EES10882.1| hypothetical protein SORBIDRAFT_06g018040 [Sorghum bicolor]	57.3442
Unigene_792	XP_002466261	gi|242037733|ref|XP_002466261.1| hypothetical protein SORBIDRAFT_01g004600 [Sorghum bicolor] >gi|241920115|gb|EER93259.1| hypothetical protein SORBIDRAFT_01g004600 [Sorghum bicolor]	13.7897
Unigene_794	NP_001147799	gi|226495229|ref|NP_001147799.1| LOC100281409 [Zea mays] >gi|195613810|gb|ACG28735.1| ubiquitin-protein ligase [Zea mays] >gi|413938473|gb|AFW73024.1| ubiquitin-protein ligase isoform 1 [Zea mays] >gi|413938474|gb|AFW73025.1| ubiquitin-protein ligase isoform 2 [Zea mays]	50.1131
Unigene_803	P29193	gi|115577|sp|P29193.1|CAPP1_SACHY RecName: Full=Phosphoenolpyruvate carboxylase, housekeeping isozyme; Short=PEPC; Short=PEPCase >gi|348536|pir||S28614 phosphoenolpyruvate carboxylase (EC 4.1.1.31) - sugarcane hybrid H32-8560 >gi|169844|gb|AAC33164.1| phosphoenolpyruvate carboxylase [Saccharum hybrid cultivar H32-8560]	320.173
Unigene_806	DAA62904	gi|414886890|tpg|DAA62904.1| TPA: hypothetical protein ZEAMMB73_937040 [Zea mays]	4.72752
Unigene_812	NP_001170545	gi|293336294|ref|NP_001170545.1| uncharacterized protein LOC100384563 [Zea mays] >gi|238005944|gb|ACR34007.1| unknown [Zea mays] >gi|413942657|gb|AFW75306.1| hypothetical protein ZEAMMB73_575407 [Zea mays]	9.47931
Unigene_815	DAA52610	gi|414874053|tpg|DAA52610.1| TPA: transcriptional corepressor LEUniG [Zea mays]	10.2049
Unigene_819	NP_001147775	gi|226502510|ref|NP_001147775.1| ATP-dependent RNA helicase DHX8 [Zea mays] >gi|195613710|gb|ACG28685.1| ATP-dependent RNA helicase DHX8 [Zea mays] >gi|413951431|gb|AFW84080.1| ATP-dependent RNA helicase DHX8 [Zea mays]	7.26754
Unigene_824	AFW66032	gi|413926100|gb|AFW66032.1| protein kinase domain superfamily protein [Zea mays]	9.64035
Unigene_830	XP_002461613	gi|242047734|ref|XP_002461613.1| hypothetical protein SORBIDRAFT_02g005430 [Sorghum bicolor] >gi|241924990|gb|EER98134.1| hypothetical protein SORBIDRAFT_02g005430 [Sorghum bicolor]	1.46538
Unigene_831	NP_001169717	gi|293335255|ref|NP_001169717.1| uncharacterized protein LOC100383598 [Zea mays] >gi|224031121|gb|ACN34636.1| unknown [Zea mays] >gi|414864890|tpg|DAA43447.1| TPA: hypothetical protein ZEAMMB73_193181 [Zea mays]	187.78
Unigene_832	XP_004970353	gi|514783479|ref|XP_004970353.1| PREDICTED: mediator of RNA polymerase II transcription subUnit 15-like isoform X4 [Setaria italica]	10.1773
Unigene_837	XP_002466423	gi|242038057|ref|XP_002466423.1| hypothetical protein SORBIDRAFT_01g007550 [Sorghum bicolor] >gi|241920277|gb|EER93421.1| hypothetical protein SORBIDRAFT_01g007550 [Sorghum bicolor]	13.0206
Unigene_843	XP_002440900	gi|242090135|ref|XP_002440900.1| hypothetical protein SORBIDRAFT_09g015940 [Sorghum bicolor] >gi|241946185|gb|EES19330.1| hypothetical protein SORBIDRAFT_09g015940 [Sorghum bicolor]	7.33361
Unigene_846	EAZ22204	gi|125581273|gb|EAZ22204.1| hypothetical protein OsJ_05865 [Oryza sativa Japonica Group]	3.04
Unigene_849	AGW20993	gi|544346369|gb|AGW20993.1| delta 1-pyrroline-5-carboxylate synthetase 1 [Saccharum hybrid cultivar]	9.55224
Unigene_855	XP_002466331	gi|242037873|ref|XP_002466331.1| hypothetical protein SORBIDRAFT_01g005790 [Sorghum bicolor] >gi|241920185|gb|EER93329.1| hypothetical protein SORBIDRAFT_01g005790 [Sorghum bicolor]	13.3751
Unigene_862	XP_002457803	gi|242057315|ref|XP_002457803.1| hypothetical protein SORBIDRAFT_03g013830 [Sorghum bicolor] >gi|241929778|gb|EES02923.1| hypothetical protein SORBIDRAFT_03g013830 [Sorghum bicolor]	14.0743
Unigene_875	XP_004964239	gi|514759238|ref|XP_004964239.1| PREDICTED: uncharacterized protein LOC101766907 [Setaria italica]	9.0376
Unigene_886	NP_001106067	gi|239985667|ref|NP_001106067.1| H+-translocating pyrophosphatase [Zea mays] >gi|117622272|gb|ABK51382.1| H+-translocating pyrophosphatase [Zea mays]	37.7759
Unigene_894	XP_004951217	gi|514707095|ref|XP_004951217.1| PREDICTED: nephrocystin-3-like [Setaria italica]	21.0357
Unigene_897	XP_002466599	gi|242038409|ref|XP_002466599.1| hypothetical protein SORBIDRAFT_01g010720 [Sorghum bicolor] >gi|241920453|gb|EER93597.1| hypothetical protein SORBIDRAFT_01g010720 [Sorghum bicolor]	7.46942
Unigene_915	XP_004982509	gi|514815511|ref|XP_004982509.1| PREDICTED: endoribonuclease Dicer homolog 2a-like isoform X1 [Setaria italica]	9.6913
Unigene_918	XP_004952347	gi|514711728|ref|XP_004952347.1| PREDICTED: enolase-phosphatase E1-like isoform X3 [Setaria italica]	4.24157
Unigene_920	XP_002445955	gi|242082373|ref|XP_002445955.1| hypothetical protein SORBIDRAFT_07g028660 [Sorghum bicolor] >gi|241942305|gb|EES15450.1| hypothetical protein SORBIDRAFT_07g028660 [Sorghum bicolor]	7.84048
Unigene_925	DAA41000	gi|414590429|tpg|DAA41000.1| TPA: putative DEAD-box ATP-dependent RNA helicase family protein [Zea mays]	17.656
Unigene_927	XP_004968182	gi|514775243|ref|XP_004968182.1| PREDICTED: actin-related protein 5-like isoform X1 [Setaria italica]	11.8566
Unigene_928	XP_002448036	gi|242076200|ref|XP_002448036.1| hypothetical protein SORBIDRAFT_06g020020 [Sorghum bicolor] >gi|241939219|gb|EES12364.1| hypothetical protein SORBIDRAFT_06g020020 [Sorghum bicolor]	42.7471
Unigene_929	XP_002444097	gi|242078657|ref|XP_002444097.1| hypothetical protein SORBIDRAFT_07g007640 [Sorghum bicolor] >gi|241940447|gb|EES13592.1| hypothetical protein SORBIDRAFT_07g007640 [Sorghum bicolor]	63.8142
Unigene_936	XP_002440917	gi|242090169|ref|XP_002440917.1| hypothetical protein SORBIDRAFT_09g016470 [Sorghum bicolor] >gi|241946202|gb|EES19347.1| hypothetical protein SORBIDRAFT_09g016470 [Sorghum bicolor]	16.0234
Unigene_945	XP_002459512	gi|242043282|ref|XP_002459512.1| hypothetical protein SORBIDRAFT_02g005910 [Sorghum bicolor] >gi|241922889|gb|EER96033.1| hypothetical protein SORBIDRAFT_02g005910 [Sorghum bicolor]	5.53902
Unigene_954	XP_004976894	gi|514804033|ref|XP_004976894.1| PREDICTED: homeobox-leucine zipper protein ROC2-like [Setaria italica]	12.8942
Unigene_963	EMS61785	gi|474305981|gb|EMS61785.1| Putative disease resistance protein RGA4 [Triticum urartu]	4.00571
Unigene_966	XP_004965859	gi|514765870|ref|XP_004965859.1| PREDICTED: cell division cycle protein 27 homolog B-like isoform X1 [Setaria italica]	2.90236
Unigene_967	ADW93910	gi|321496066|gb|ADW93910.1| chloride channel 1 [Triticum aestivum]	10.6963
Unigene_972	XP_004984790	gi|514820201|ref|XP_004984790.1| PREDICTED: ABC transporter C family member 3-like [Setaria italica]	16.654
Unigene_978	XP_002464673	gi|242034557|ref|XP_002464673.1| hypothetical protein SORBIDRAFT_01g023130 [Sorghum bicolor] >gi|241918527|gb|EER91671.1| hypothetical protein SORBIDRAFT_01g023130 [Sorghum bicolor]	2.74673
Unigene_979	XP_002448298	gi|242076724|ref|XP_002448298.1| hypothetical protein SORBIDRAFT_06g024850 [Sorghum bicolor] >gi|241939481|gb|EES12626.1| hypothetical protein SORBIDRAFT_06g024850 [Sorghum bicolor]	4.83947
Unigene_981	NP_001151607	gi|226505714|ref|NP_001151607.1| SNARE-interacting protein KEULE [Zea mays] >gi|195648070|gb|ACG43503.1| SNARE-interacting protein KEULE [Zea mays]	17.8125
Unigene_982	XP_002466038	gi|242037287|ref|XP_002466038.1| hypothetical protein SORBIDRAFT_01g050400 [Sorghum bicolor] >gi|241919892|gb|EER93036.1| hypothetical protein SORBIDRAFT_01g050400 [Sorghum bicolor]	15.4549
Unigene_983	XP_002445086	gi|242080635|ref|XP_002445086.1| hypothetical protein SORBIDRAFT_07g003920 [Sorghum bicolor] >gi|241941436|gb|EES14581.1| hypothetical protein SORBIDRAFT_07g003920 [Sorghum bicolor]	5.53365
Unigene_988	XP_002458185	gi|242058079|ref|XP_002458185.1| hypothetical protein SORBIDRAFT_03g028360 [Sorghum bicolor] >gi|241930160|gb|EES03305.1| hypothetical protein SORBIDRAFT_03g028360 [Sorghum bicolor]	11.8365
Unigene_993	XP_002438106	gi|242095232|ref|XP_002438106.1| hypothetical protein SORBIDRAFT_10g008130 [Sorghum bicolor] >gi|241916329|gb|EER89473.1| hypothetical protein SORBIDRAFT_10g008130 [Sorghum bicolor]	32.6801
Unigene_999	XP_004979632	gi|514809623|ref|XP_004979632.1| PREDICTED: wall-associated receptor kinase 5-like [Setaria italica]	32.593
Unigene_1004	XP_002440874	gi|242090083|ref|XP_002440874.1| hypothetical protein SORBIDRAFT_09g011240 [Sorghum bicolor] >gi|241946159|gb|EES19304.1| hypothetical protein SORBIDRAFT_09g011240 [Sorghum bicolor]	37.154
Unigene_1005	AAP84393	gi|32482074|gb|AAP84393.1| FCA protein [Triticum aestivum]	11.3737
Unigene_1007	DAA54105	gi|414876974|tpg|DAA54105.1| TPA: putative DUF594 domain containing family protein [Zea mays]	11.9671
Unigene_1008	XP_004951228	gi|514707141|ref|XP_004951228.1| PREDICTED: snRNA-activating protein complex subUnit 4-like isoform X1 [Setaria italica]	10.3989
Unigene_1017	DAA35663	gi|414585092|tpg|DAA35663.1| TPA: hypothetical protein ZEAMMB73_337226 [Zea mays]	7.7567
Unigene_1020	AFW87988	gi|413955339|gb|AFW87988.1| putative SAP DNA-binding domain family protein isoform 1 [Zea mays] >gi|413955340|gb|AFW87989.1| putative SAP DNA-binding domain family protein isoform 2 [Zea mays]	25.0282
Unigene_1023	XP_002462146	gi|242048800|ref|XP_002462146.1| hypothetical protein SORBIDRAFT_02g020460 [Sorghum bicolor] >gi|241925523|gb|EER98667.1| hypothetical protein SORBIDRAFT_02g020460 [Sorghum bicolor]	3.75091
Unigene_1025	XP_002465623	gi|242036457|ref|XP_002465623.1| hypothetical protein SORBIDRAFT_01g042440 [Sorghum bicolor] >gi|241919477|gb|EER92621.1| hypothetical protein SORBIDRAFT_01g042440 [Sorghum bicolor]	14.6254
Unigene_1026	XP_002443349	gi|242085848|ref|XP_002443349.1| hypothetical protein SORBIDRAFT_08g017830 [Sorghum bicolor] >gi|241944042|gb|EES17187.1| hypothetical protein SORBIDRAFT_08g017830 [Sorghum bicolor]	20.5088
Unigene_1028	AFW86126	gi|413953477|gb|AFW86126.1| hypothetical protein ZEAMMB73_851599 [Zea mays]	11.8665
Unigene_1036	DAA58501	gi|414881370|tpg|DAA58501.1| TPA: hypothetical protein ZEAMMB73_324966 [Zea mays] >gi|414881371|tpg|DAA58502.1| TPA: hypothetical protein ZEAMMB73_324966 [Zea mays]	19.6322
Unigene_1040	ACG47441	gi|195655947|gb|ACG47441.1| nucleic acid binding protein [Zea mays] >gi|414870927|tpg|DAA49484.1| TPA: nucleic acid binding protein [Zea mays]	12.2665
Unigene_1044	XP_002454021	gi|242065464|ref|XP_002454021.1| hypothetical protein SORBIDRAFT_04g023230 [Sorghum bicolor] >gi|241933852|gb|EES06997.1| hypothetical protein SORBIDRAFT_04g023230 [Sorghum bicolor]	6.51764
Unigene_1053	XP_002454656	gi|242066734|ref|XP_002454656.1| hypothetical protein SORBIDRAFT_04g034980 [Sorghum bicolor] >gi|241934487|gb|EES07632.1| hypothetical protein SORBIDRAFT_04g034980 [Sorghum bicolor]	16.9259
Unigene_1055	XP_004972570	gi|514792435|ref|XP_004972570.1| PREDICTED: putative cysteine-rich receptor-like protein kinase 35-like [Setaria italica]	11.3621
Unigene_1056	XP_002452187	gi|242061796|ref|XP_002452187.1| hypothetical protein SORBIDRAFT_04g021370 [Sorghum bicolor] >gi|241932018|gb|EES05163.1| hypothetical protein SORBIDRAFT_04g021370 [Sorghum bicolor]	17.8644
Unigene_1060	DAA35857	gi|414585286|tpg|DAA35857.1| TPA: hypothetical protein ZEAMMB73_831863 [Zea mays]	10.4046
Unigene_1065	XP_004979070	gi|514808459|ref|XP_004979070.1| PREDICTED: probable disease resistance RPP8-like protein 2-like [Setaria italica]	3.89334
Unigene_1066	AFW57755	gi|413917823|gb|AFW57755.1| putative protein of unknown function (DUF594) domain family protein [Zea mays]	29.2071
Unigene_1067	NP_001148179	gi|226508248|ref|NP_001148179.1| sulfate transporter 3.4 [Zea mays] >gi|195616484|gb|ACG30072.1| sulfate transporter 3.4 [Zea mays] >gi|224030745|gb|ACN34448.1| unknown [Zea mays] >gi|413953245|gb|AFW85894.1| Sulfate transporter 3.4 [Zea mays]	13.2759
Unigene_1069	ACN28201	gi|223948235|gb|ACN28201.1| unknown [Zea mays] >gi|413923365|gb|AFW63297.1| hypothetical protein ZEAMMB73_063421 [Zea mays]	23.0564
Unigene_1071	AEG90656	gi|334715201|gb|AEG90656.1| pseudo-response regulator 37 splice variant b [Sorghum bicolor]	8.80582
Unigene_1074	XP_002460162	gi|242044582|ref|XP_002460162.1| hypothetical protein SORBIDRAFT_02g023690 [Sorghum bicolor] >gi|241923539|gb|EER96683.1| hypothetical protein SORBIDRAFT_02g023690 [Sorghum bicolor]	14.4523
Unigene_1079	XP_004982959	gi|514816435|ref|XP_004982959.1| PREDICTED: transcriptional regulator ATRX-like isoform X1 [Setaria italica]	5.08219
Unigene_1080	AFW74473	gi|413941824|gb|AFW74473.1| hypothetical protein ZEAMMB73_278962 [Zea mays]	2.72621
Unigene_1085	ACN30672	gi|223972969|gb|ACN30672.1| unknown [Zea mays] >gi|413938242|gb|AFW72793.1| hypothetical protein ZEAMMB73_911142 [Zea mays]	16.8182
Unigene_1092	XP_004963189	gi|514755064|ref|XP_004963189.1| PREDICTED: LRR receptor-like serine/threonine-protein kinase EFR-like isoform X4 [Setaria italica]	2.73383
Unigene_1098	XP_004964300	gi|514759477|ref|XP_004964300.1| PREDICTED: uncharacterized aarF domain-containing protein kinase At4g31390, chloroplastic-like isoform X2 [Setaria italica]	78.1835
Unigene_1100	XP_002445263	gi|242080989|ref|XP_002445263.1| hypothetical protein SORBIDRAFT_07g007030 [Sorghum bicolor] >gi|241941613|gb|EES14758.1| hypothetical protein SORBIDRAFT_07g007030 [Sorghum bicolor]	21.1535
Unigene_1102	ACL54412	gi|219888075|gb|ACL54412.1| unknown [Zea mays] >gi|413933932|gb|AFW68483.1| hypothetical protein ZEAMMB73_464859 [Zea mays]	17.2516
Unigene_1105	AFW82517	gi|413949868|gb|AFW82517.1| kinesin heavy chain [Zea mays]	3.18596
Unigene_1115	AFW55989	gi|413916057|gb|AFW55989.1| hypothetical protein ZEAMMB73_537872 [Zea mays]	26.2422
Unigene_1123	XP_002467448	gi|242040107|ref|XP_002467448.1| hypothetical protein SORBIDRAFT_01g028230 [Sorghum bicolor] >gi|241921302|gb|EER94446.1| hypothetical protein SORBIDRAFT_01g028230 [Sorghum bicolor]	84.7179
Unigene_1124	NP_001169174	gi|293335249|ref|NP_001169174.1| uncharacterized protein LOC100383024 [Zea mays] >gi|223975311|gb|ACN31843.1| unknown [Zea mays] >gi|413916726|gb|AFW56658.1| hypothetical protein ZEAMMB73_356589 [Zea mays]	54.2713
Unigene_1126	XP_002468114	gi|242041439|ref|XP_002468114.1| hypothetical protein SORBIDRAFT_01g039800 [Sorghum bicolor] >gi|241921968|gb|EER95112.1| hypothetical protein SORBIDRAFT_01g039800 [Sorghum bicolor]	27.3405
Unigene_1130	XP_002455000	gi|242051709|ref|XP_002455000.1| hypothetical protein SORBIDRAFT_03g002780 [Sorghum bicolor] >gi|241926975|gb|EES00120.1| hypothetical protein SORBIDRAFT_03g002780 [Sorghum bicolor]	23.1749
Unigene_1132	XP_004983450	gi|514817458|ref|XP_004983450.1| PREDICTED: uncharacterized protein LOC101760534 [Setaria italica]	5.26391
Unigene_1133	DAA49797	gi|414871240|tpg|DAA49797.1| TPA: hypothetical protein ZEAMMB73_462861 [Zea mays]	20.6797
Unigene_1136	XP_002438374	gi|242095768|ref|XP_002438374.1| hypothetical protein SORBIDRAFT_10g014850 [Sorghum bicolor] >gi|241916597|gb|EER89741.1| hypothetical protein SORBIDRAFT_10g014850 [Sorghum bicolor]	10.4595
Unigene_1138	XP_002454394	gi|242066210|ref|XP_002454394.1| hypothetical protein SORBIDRAFT_04g029980 [Sorghum bicolor] >gi|241934225|gb|EES07370.1| hypothetical protein SORBIDRAFT_04g029980 [Sorghum bicolor]	6.69953
Unigene_1142	DAA37570	gi|414586999|tpg|DAA37570.1| TPA: zeaxanthin epoxidase [Zea mays]	127.437
Unigene_1143	XP_002437667	gi|242094354|ref|XP_002437667.1| hypothetical protein SORBIDRAFT_10g000445 [Sorghum bicolor] >gi|241915890|gb|EER89034.1| hypothetical protein SORBIDRAFT_10g000445 [Sorghum bicolor]	5.10023
Unigene_1149	XP_004969119	gi|514778521|ref|XP_004969119.1| PREDICTED: probable inactive receptor kinase At2g26730-like [Setaria italica]	6.20438
Unigene_1150	AFW75203	gi|413942554|gb|AFW75203.1| hypothetical protein ZEAMMB73_256177 [Zea mays]	6.37578
Unigene_1151	XP_002452509	gi|242062440|ref|XP_002452509.1| hypothetical protein SORBIDRAFT_04g027190 [Sorghum bicolor] >gi|241932340|gb|EES05485.1| hypothetical protein SORBIDRAFT_04g027190 [Sorghum bicolor]	6.79677
Unigene_1152	ACF94692	gi|194740442|gb|ACF94692.1| starch phosphorylase 1 precursor [Zea mays]	11.225
Unigene_1154	DAA37210	gi|414586639|tpg|DAA37210.1| TPA: putative protein kinase superfamily protein isoform 1 [Zea mays] >gi|414586640|tpg|DAA37211.1| TPA: putative protein kinase superfamily protein isoform 2 [Zea mays] >gi|414586641|tpg|DAA37212.1| TPA: putative protein kinase superfamily protein isoform 3 [Zea mays]	39.2702
Unigene_1155	DAA37623	gi|414587052|tpg|DAA37623.1| TPA: putative translation elongation/initiation factor family protein [Zea mays]	8.41015
Unigene_1156	XP_004960490	gi|514743865|ref|XP_004960490.1| PREDICTED: protein-tyrosine-phosphatase MKP1-like [Setaria italica]	15.0696
Unigene_1157	XP_004962155	gi|514750646|ref|XP_004962155.1| PREDICTED: stromal 70 kDa heat shock-related protein, chloroplastic-like [Setaria italica]	362.392
Unigene_1160	XP_002467415	gi|242040041|ref|XP_002467415.1| hypothetical protein SORBIDRAFT_01g027660 [Sorghum bicolor] >gi|241921269|gb|EER94413.1| hypothetical protein SORBIDRAFT_01g027660 [Sorghum bicolor]	15.813
Unigene_1162	XP_004986789	gi|514824262|ref|XP_004986789.1| PREDICTED: probable methyltransferase PMT2-like [Setaria italica]	13.9077
Unigene_1165	XP_004973157	gi|514794847|ref|XP_004973157.1| PREDICTED: reticulon-like protein B21-like [Setaria italica]	5.13666
Unigene_1168	XP_002440818	gi|242089971|ref|XP_002440818.1| hypothetical protein SORBIDRAFT_09g007330 [Sorghum bicolor] >gi|241946103|gb|EES19248.1| hypothetical protein SORBIDRAFT_09g007330 [Sorghum bicolor]	52.3664
Unigene_1170	AFW56576	gi|413916644|gb|AFW56576.1| RING/FYVE/PHD-type zinc finger family protein [Zea mays]	10.7904
Unigene_1174	XP_004961011	gi|514745965|ref|XP_004961011.1| PREDICTED: serine/threonine-protein phosphatase 6 regulatory subUnit 3-like isoform X1 [Setaria italica]	4.99876
Unigene_1183	XP_002450138	gi|242069723|ref|XP_002450138.1| hypothetical protein SORBIDRAFT_05g001070 [Sorghum bicolor] >gi|241935981|gb|EES09126.1| hypothetical protein SORBIDRAFT_05g001070 [Sorghum bicolor]	36.8731
Unigene_1184	AFW64604	gi|413924672|gb|AFW64604.1| putative protein kinase superfamily protein [Zea mays]	35.2458
Unigene_1187	XP_004958163	gi|514735453|ref|XP_004958163.1| PREDICTED: threonine--tRNA ligase, cytoplasmic-like [Setaria italica]	50.1016
Unigene_1194	AFW76500	gi|413943851|gb|AFW76500.1| hypothetical protein ZEAMMB73_102594 [Zea mays] >gi|413943852|gb|AFW76501.1| hypothetical protein ZEAMMB73_102594 [Zea mays]	33.5417
Unigene_1198	CAE02378	gi|38344415|emb|CAE02378.2| OSJNBb0080H08.3 [Oryza sativa Japonica Group]	5.10417
Unigene_1205	XP_004983943	gi|514818479|ref|XP_004983943.1| PREDICTED: transcription initiation factor TFIID subUnit 4-like isoform X2 [Setaria italica]	3.44742
Unigene_1207	XP_002437153	gi|242093326|ref|XP_002437153.1| hypothetical protein SORBIDRAFT_10g022060 [Sorghum bicolor] >gi|241915376|gb|EER88520.1| hypothetical protein SORBIDRAFT_10g022060 [Sorghum bicolor]	15.3219
Unigene_1212	XP_002462984	gi|242050480|ref|XP_002462984.1| hypothetical protein SORBIDRAFT_02g035800 [Sorghum bicolor] >gi|241926361|gb|EER99505.1| hypothetical protein SORBIDRAFT_02g035800 [Sorghum bicolor]	12.8681
Unigene_1220	XP_002455793	gi|242053295|ref|XP_002455793.1| hypothetical protein SORBIDRAFT_03g025310 [Sorghum bicolor] >gi|241927768|gb|EES00913.1| hypothetical protein SORBIDRAFT_03g025310 [Sorghum bicolor]	5.4131
Unigene_1230	XP_002465629	gi|242036469|ref|XP_002465629.1| hypothetical protein SORBIDRAFT_01g042570 [Sorghum bicolor] >gi|241919483|gb|EER92627.1| hypothetical protein SORBIDRAFT_01g042570 [Sorghum bicolor]	5.74404
Unigene_1235	XP_003576515	gi|357153631|ref|XP_003576515.1| PREDICTED: fidgetin-like protein 1-like [Brachypodium distachyon]	10.9085
Unigene_1237	XP_004970716	gi|514784937|ref|XP_004970716.1| PREDICTED: uncharacterized protein LOC101761782 [Setaria italica]	4.8826
Unigene_1238	XP_002453594	gi|242064610|ref|XP_002453594.1| hypothetical protein SORBIDRAFT_04g008660 [Sorghum bicolor] >gi|241933425|gb|EES06570.1| hypothetical protein SORBIDRAFT_04g008660 [Sorghum bicolor]	14.7395
Unigene_1240	XP_002441734	gi|242082618|ref|XP_002441734.1| hypothetical protein SORBIDRAFT_08g001480 [Sorghum bicolor] >gi|241942427|gb|EES15572.1| hypothetical protein SORBIDRAFT_08g001480 [Sorghum bicolor]	11.8549
Unigene_1246	AFW77545	gi|413944896|gb|AFW77545.1| hypothetical protein ZEAMMB73_711148 [Zea mays]	13.1757
Unigene_1251	XP_002461867	gi|242048242|ref|XP_002461867.1| hypothetical protein SORBIDRAFT_02g009600 [Sorghum bicolor] >gi|241925244|gb|EER98388.1| hypothetical protein SORBIDRAFT_02g009600 [Sorghum bicolor]	17.0509
Unigene_1252	XP_002451341	gi|242060104|ref|XP_002451341.1| hypothetical protein SORBIDRAFT_04g000360 [Sorghum bicolor] >gi|241931172|gb|EES04317.1| hypothetical protein SORBIDRAFT_04g000360 [Sorghum bicolor]	10.5489
Unigene_1255	XP_002461688	gi|242047884|ref|XP_002461688.1| hypothetical protein SORBIDRAFT_02g006590 [Sorghum bicolor] >gi|241925065|gb|EER98209.1| hypothetical protein SORBIDRAFT_02g006590 [Sorghum bicolor]	2.61077
Unigene_1260	NP_001168737	gi|293333828|ref|NP_001168737.1| uncharacterized protein LOC100382529 [Zea mays] >gi|223972717|gb|ACN30546.1| unknown [Zea mays]	21.4467
Unigene_1263	XP_002438671	gi|242096362|ref|XP_002438671.1| hypothetical protein SORBIDRAFT_10g024070 [Sorghum bicolor] >gi|241916894|gb|EER90038.1| hypothetical protein SORBIDRAFT_10g024070 [Sorghum bicolor]	7.10179
Unigene_1267	XP_002446235	gi|242072598|ref|XP_002446235.1| hypothetical protein SORBIDRAFT_06g007940 [Sorghum bicolor] >gi|241937418|gb|EES10563.1| hypothetical protein SORBIDRAFT_06g007940 [Sorghum bicolor]	15.3567
Unigene_1268	CBL94163	gi|313184298|emb|CBL94163.1| putative RNA-directed DNA polymerase (Reverse transcriptase) [Malus domestica]	30.9257
Unigene_1270	XP_002459196	gi|242042650|ref|XP_002459196.1| hypothetical protein SORBIDRAFT_02g000340 [Sorghum bicolor] >gi|241922573|gb|EER95717.1| hypothetical protein SORBIDRAFT_02g000340 [Sorghum bicolor]	36.6055
Unigene_1272	XP_002465525	gi|242036261|ref|XP_002465525.1| hypothetical protein SORBIDRAFT_01g040520 [Sorghum bicolor] >gi|241919379|gb|EER92523.1| hypothetical protein SORBIDRAFT_01g040520 [Sorghum bicolor]	9.24882
Unigene_1273	NP_001168334	gi|293335027|ref|NP_001168334.1| hypothetical protein [Zea mays] >gi|223947533|gb|ACN27850.1| unknown [Zea mays] >gi|223949691|gb|ACN28929.1| unknown [Zea mays] >gi|414880277|tpg|DAA57408.1| TPA: hypothetical protein ZEAMMB73_252118 [Zea mays]	9.0362
Unigene_1275	NP_001059096	gi|115470995|ref|NP_001059096.1| Os07g0191700 [Oryza sativa Japonica Group] >gi|50510112|dbj|BAD30880.1| putative translation elongation factor EF-1 alpha [Oryza sativa Japonica Group] >gi|113610632|dbj|BAF21010.1| Os07g0191700 [Oryza sativa Japonica Group] >gi|215694754|dbj|BAG89945.1| unnamed protein product [Oryza sativa Japonica Group] >gi|215737323|dbj|BAG96252.1| unnamed protein product [Or…	6.91003
Unigene_1276	NP_001132501	gi|212722902|ref|NP_001132501.1| uncharacterized protein LOC100193961 precursor [Zea mays] >gi|195604626|gb|ACG24143.1| ER degradation-enhancing alpha-mannosidase-like 1 [Zea mays] >gi|413952278|gb|AFW84927.1| ER degradation-enhancing alpha-mannosidase-like 1 [Zea mays]	4.25233
Unigene_1279	NP_001241860	gi|363543289|ref|NP_001241860.1| GTP-binding protein TypA [Zea mays] >gi|347349334|gb|AEO80319.1| GTP-binding protein TypA [Zea mays] >gi|413936303|gb|AFW70854.1| putative translation elongation/initiation factor family protein [Zea mays]	147.489
Unigene_1283	XP_002454833	gi|242067088|ref|XP_002454833.1| hypothetical protein SORBIDRAFT_04g038220 [Sorghum bicolor] >gi|241934664|gb|EES07809.1| hypothetical protein SORBIDRAFT_04g038220 [Sorghum bicolor]	18.6313
Unigene_1284	XP_002451801	gi|242061024|ref|XP_002451801.1| hypothetical protein SORBIDRAFT_04g007950 [Sorghum bicolor] >gi|241931632|gb|EES04777.1| hypothetical protein SORBIDRAFT_04g007950 [Sorghum bicolor]	32.3297
Unigene_1285	DAA57760	gi|414880629|tpg|DAA57760.1| TPA: respiratory burst oxidase protein B [Zea mays]	6.3169
Unigene_1287	NP_001105216	gi|162461428|ref|NP_001105216.1| LOC542114 [Zea mays] >gi|48374433|gb|AAP04392.2| chloride channel [Zea mays]	86.541
Unigene_1290	NP_001142622	gi|226491259|ref|NP_001142622.1| uncharacterized protein LOC100274892 [Zea mays] >gi|195607408|gb|ACG25534.1| hypothetical protein [Zea mays] >gi|224030743|gb|ACN34447.1| unknown [Zea mays] >gi|413918760|gb|AFW58692.1| hypothetical protein ZEAMMB73_700971 [Zea mays]	9.41822
Unigene_1291	XP_002440261	gi|242088857|ref|XP_002440261.1| hypothetical protein SORBIDRAFT_09g028680 [Sorghum bicolor] >gi|241945546|gb|EES18691.1| hypothetical protein SORBIDRAFT_09g028680 [Sorghum bicolor]	10.8754
Unigene_1297	XP_003579254	gi|357161938|ref|XP_003579254.1| PREDICTED: probable LRR receptor-like serine/threonine-protein kinase At3g47570-like [Brachypodium distachyon]	31.5709
Unigene_1300	XP_002456347	gi|242054403|ref|XP_002456347.1| hypothetical protein SORBIDRAFT_03g034385 [Sorghum bicolor] >gi|241928322|gb|EES01467.1| hypothetical protein SORBIDRAFT_03g034385 [Sorghum bicolor]	15.8744
Unigene_1302	AFW71787	gi|413937236|gb|AFW71787.1| hypothetical protein ZEAMMB73_686749 [Zea mays]	7.52119
Unigene_1306	XP_002465020	gi|242035251|ref|XP_002465020.1| hypothetical protein SORBIDRAFT_01g030620 [Sorghum bicolor] >gi|241918874|gb|EER92018.1| hypothetical protein SORBIDRAFT_01g030620 [Sorghum bicolor]	13.474
Unigene_1316	XP_002458611	gi|242058931|ref|XP_002458611.1| hypothetical protein SORBIDRAFT_03g036650 [Sorghum bicolor] >gi|241930586|gb|EES03731.1| hypothetical protein SORBIDRAFT_03g036650 [Sorghum bicolor]	8.00824
Unigene_1318	XP_002445027	gi|242080517|ref|XP_002445027.1| hypothetical protein SORBIDRAFT_07g003070 [Sorghum bicolor] >gi|241941377|gb|EES14522.1| hypothetical protein SORBIDRAFT_07g003070 [Sorghum bicolor]	50.806
Unigene_1329	ADX60168	gi|323388727|gb|ADX60168.1| LUG transcription factor [Zea mays] >gi|413939440|gb|AFW73991.1| transcriptional corepressor LEUniG [Zea mays]	30.2727
Unigene_1330	DAA51562	gi|414873005|tpg|DAA51562.1| TPA: putative MAPKKK family protein kinase [Zea mays]	14.1129
Unigene_1334	XP_002458878	gi|242059465|ref|XP_002458878.1| hypothetical protein SORBIDRAFT_03g042020 [Sorghum bicolor] >gi|241930853|gb|EES03998.1| hypothetical protein SORBIDRAFT_03g042020 [Sorghum bicolor]	6.97705
Unigene_1349	DAA47006	gi|414868449|tpg|DAA47006.1| TPA: hypothetical protein ZEAMMB73_127498 [Zea mays]	19.9053
Unigene_1352	XP_002460522	gi|242045302|ref|XP_002460522.1| hypothetical protein SORBIDRAFT_02g029820 [Sorghum bicolor] >gi|241923899|gb|EER97043.1| hypothetical protein SORBIDRAFT_02g029820 [Sorghum bicolor]	15.883
Unigene_1361	XP_002445942	gi|242082347|ref|XP_002445942.1| hypothetical protein SORBIDRAFT_07g028460 [Sorghum bicolor] >gi|241942292|gb|EES15437.1| hypothetical protein SORBIDRAFT_07g028460 [Sorghum bicolor]	7.62062
Unigene_1362	XP_002458836	gi|242059381|ref|XP_002458836.1| hypothetical protein SORBIDRAFT_03g041120 [Sorghum bicolor] >gi|241930811|gb|EES03956.1| hypothetical protein SORBIDRAFT_03g041120 [Sorghum bicolor]	6.49567
Unigene_1366	XP_002465359	gi|242035929|ref|XP_002465359.1| hypothetical protein SORBIDRAFT_01g037120 [Sorghum bicolor] >gi|241919213|gb|EER92357.1| hypothetical protein SORBIDRAFT_01g037120 [Sorghum bicolor]	14.5155
Unigene_1371	NP_001168184	gi|293331769|ref|NP_001168184.1| uncharacterized protein LOC100381939 [Zea mays] >gi|223946551|gb|ACN27359.1| unknown [Zea mays] >gi|413937216|gb|AFW71767.1| putative protein of unknown function (DUF668) domain family protein [Zea mays]	5.99665
Unigene_1374	NP_001147038	gi|226531342|ref|NP_001147038.1| copine-3 [Zea mays] >gi|195606784|gb|ACG25222.1| copine-3 [Zea mays] >gi|195606990|gb|ACG25325.1| copine-3 [Zea mays]	5.34247
Unigene_1377	XP_002465635	gi|242036481|ref|XP_002465635.1| hypothetical protein SORBIDRAFT_01g042680 [Sorghum bicolor] >gi|241919489|gb|EER92633.1| hypothetical protein SORBIDRAFT_01g042680 [Sorghum bicolor]	4.76098
Unigene_1378	AAM08612	gi|19920180|gb|AAM08612.1|AC107314_3 Putative disease resistance protein [Oryza sativa Japonica Group] >gi|20043015|gb|AAM08823.1|AC113335_3 Putative disease resistance protein [Oryza sativa Japonica Group] >gi|32966067|gb|AAP92130.1| disease-resistant protein DS3 [Oryza sativa] >gi|110288989|gb|ABG66043.1| NB-ARC domain containing protein, expressed [Oryza sativa Japonica Group]	2.72575
Unigene_1380	XP_002463318	gi|242051148|ref|XP_002463318.1| hypothetical protein SORBIDRAFT_02g041740 [Sorghum bicolor] >gi|241926695|gb|EER99839.1| hypothetical protein SORBIDRAFT_02g041740 [Sorghum bicolor]	40.1835
Unigene_1383	XP_004979991	gi|514810373|ref|XP_004979991.1| PREDICTED: beta-glucosidase-like SFR2, chloroplastic-like isoform X1 [Setaria italica] >gi|514810375|ref|XP_004979992.1| PREDICTED: beta-glucosidase-like SFR2, chloroplastic-like isoform X2 [Setaria italica]	25.0068
Unigene_1384	XP_002468136	gi|242041483|ref|XP_002468136.1| hypothetical protein SORBIDRAFT_01g040210 [Sorghum bicolor] >gi|241921990|gb|EER95134.1| hypothetical protein SORBIDRAFT_01g040210 [Sorghum bicolor]	19.794
Unigene_1391	XP_002448608	gi|242077344|ref|XP_002448608.1| hypothetical protein SORBIDRAFT_06g030050 [Sorghum bicolor] >gi|241939791|gb|EES12936.1| hypothetical protein SORBIDRAFT_06g030050 [Sorghum bicolor]	14.8814
Unigene_1393	AFW69922	gi|413935371|gb|AFW69922.1| putative RING zinc finger domain superfamily protein isoform 1 [Zea mays] >gi|413935372|gb|AFW69923.1| putative RING zinc finger domain superfamily protein isoform 2 [Zea mays]	2.70571
Unigene_1395	XP_002455144	gi|242051997|ref|XP_002455144.1| hypothetical protein SORBIDRAFT_03g005040 [Sorghum bicolor] >gi|241927119|gb|EES00264.1| hypothetical protein SORBIDRAFT_03g005040 [Sorghum bicolor]	10.1647
Unigene_1396	AFW75733	gi|413943084|gb|AFW75733.1| hypothetical protein ZEAMMB73_601488 [Zea mays] >gi|413943085|gb|AFW75734.1| hypothetical protein ZEAMMB73_601488 [Zea mays]	206.239
Unigene_1397	XP_002464998	gi|242035207|ref|XP_002464998.1| hypothetical protein SORBIDRAFT_01g030170 [Sorghum bicolor] >gi|241918852|gb|EER91996.1| hypothetical protein SORBIDRAFT_01g030170 [Sorghum bicolor]	21.1658
Unigene_1404	XP_002442486	gi|242084122|ref|XP_002442486.1| hypothetical protein SORBIDRAFT_08g020810 [Sorghum bicolor] >gi|241943179|gb|EES16324.1| hypothetical protein SORBIDRAFT_08g020810 [Sorghum bicolor]	11.4425
Unigene_1412	XP_004959498	gi|514739894|ref|XP_004959498.1| PREDICTED: gamma-tubulin complex component 3 homolog [Setaria italica]	5.21574
Unigene_1415	DAA54975	gi|414877844|tpg|DAA54975.1| TPA: hypothetical protein ZEAMMB73_160987 [Zea mays]	11.313
Unigene_1417	XP_002441179	gi|242090693|ref|XP_002441179.1| hypothetical protein SORBIDRAFT_09g021790 [Sorghum bicolor] >gi|241946464|gb|EES19609.1| hypothetical protein SORBIDRAFT_09g021790 [Sorghum bicolor]	12.9121
Unigene_1420	XP_004953563	gi|514716722|ref|XP_004953563.1| PREDICTED: lysine-specific demethylase 5D-like [Setaria italica]	2.31755
Unigene_1422	XP_002446657	gi|242073442|ref|XP_002446657.1| hypothetical protein SORBIDRAFT_06g019970 [Sorghum bicolor] >gi|241937840|gb|EES10985.1| hypothetical protein SORBIDRAFT_06g019970 [Sorghum bicolor]	11.3476
Unigene_1425	DAA38222	gi|414587651|tpg|DAA38222.1| TPA: putative MYB DNA-binding domain superfamily protein [Zea mays]	11.716
Unigene_1432	XP_002452291	gi|242062004|ref|XP_002452291.1| hypothetical protein SORBIDRAFT_04g023100 [Sorghum bicolor] >gi|241932122|gb|EES05267.1| hypothetical protein SORBIDRAFT_04g023100 [Sorghum bicolor]	102.552
Unigene_1433	XP_002441118	gi|242090571|ref|XP_002441118.1| hypothetical protein SORBIDRAFT_09g020780 [Sorghum bicolor] >gi|241946403|gb|EES19548.1| hypothetical protein SORBIDRAFT_09g020780 [Sorghum bicolor]	9.60844
Unigene_1444	ADG43147	gi|295844300|gb|ADG43147.1| auxin response factor 13 [Zea mays] >gi|413920956|gb|AFW60888.1| auxin response factor [Zea mays]	97.5303
Unigene_1448	NP_001146223	gi|226493739|ref|NP_001146223.1| uncharacterized protein LOC100279793 [Zea mays] >gi|219886241|gb|ACL53495.1| unknown [Zea mays] >gi|414887330|tpg|DAA63344.1| TPA: putative WRKY DNA-binding domain superfamily protein [Zea mays]	29.8494
Unigene_1452	XP_004979471	gi|514809288|ref|XP_004979471.1| PREDICTED: probable LRR receptor-like serine/threonine-protein kinase At1g53440-like isoform X1 [Setaria italica] >gi|514809290|ref|XP_004979472.1| PREDICTED: probable LRR receptor-like serine/threonine-protein kinase At1g53440-like isoform X2 [Setaria italica] >gi|514809292|ref|XP_004979473.1| PREDICTED: probable LRR receptor-like serine/threonine-protein kinase …	3.37848
Unigene_1455	AAB94293	gi|2737882|gb|AAB94293.1| polyphenol oxidase [Saccharum hybrid cultivar]	35.6588
Unigene_1458	ESR39809	gi|557528559|gb|ESR39809.1| hypothetical protein CICLE_v10024908mg [Citrus clementina]	3.1234
Unigene_1459	AFW67814	gi|413933263|gb|AFW67814.1| hypothetical protein ZEAMMB73_130714 [Zea mays]	8.47779
Unigene_1463	XP_002455724	gi|242053157|ref|XP_002455724.1| hypothetical protein SORBIDRAFT_03g022870 [Sorghum bicolor] >gi|241927699|gb|EES00844.1| hypothetical protein SORBIDRAFT_03g022870 [Sorghum bicolor]	19.9983
Unigene_1468	XP_004983448	gi|514817452|ref|XP_004983448.1| PREDICTED: putative disease resistance protein RGA3-like isoform X2 [Setaria italica]	2.04824
Unigene_1469	AFW73892	gi|413939341|gb|AFW73892.1| hypothetical protein ZEAMMB73_104204 [Zea mays]	14.1733
Unigene_1470	XP_002446917	gi|242073962|ref|XP_002446917.1| hypothetical protein SORBIDRAFT_06g024820 [Sorghum bicolor] >gi|241938100|gb|EES11245.1| hypothetical protein SORBIDRAFT_06g024820 [Sorghum bicolor]	29.9132
Unigene_1471	XP_002466619	gi|242038449|ref|XP_002466619.1| hypothetical protein SORBIDRAFT_01g011150 [Sorghum bicolor] >gi|241920473|gb|EER93617.1| hypothetical protein SORBIDRAFT_01g011150 [Sorghum bicolor]	23.6844
Unigene_1474	XP_002464970	gi|242035151|ref|XP_002464970.1| hypothetical protein SORBIDRAFT_01g029650 [Sorghum bicolor] >gi|241918824|gb|EER91968.1| hypothetical protein SORBIDRAFT_01g029650 [Sorghum bicolor]	10.1078
Unigene_1475	XP_002454959	gi|242051627|ref|XP_002454959.1| hypothetical protein SORBIDRAFT_03g002130 [Sorghum bicolor] >gi|241926934|gb|EES00079.1| hypothetical protein SORBIDRAFT_03g002130 [Sorghum bicolor]	12.2338
Unigene_1479	XP_002463603	gi|242032417|ref|XP_002463603.1| hypothetical protein SORBIDRAFT_01g002760 [Sorghum bicolor] >gi|241917457|gb|EER90601.1| hypothetical protein SORBIDRAFT_01g002760 [Sorghum bicolor]	4.33329
Unigene_1484	AFW77542	gi|413944893|gb|AFW77542.1| putative pentatricopeptide repeat family protein [Zea mays]	3.32984
Unigene_1487	XP_002446714	gi|242073556|ref|XP_002446714.1| hypothetical protein SORBIDRAFT_06g021080 [Sorghum bicolor] >gi|241937897|gb|EES11042.1| hypothetical protein SORBIDRAFT_06g021080 [Sorghum bicolor]	37.6968
Unigene_1488	XP_002455165	gi|242052039|ref|XP_002455165.1| hypothetical protein SORBIDRAFT_03g005310 [Sorghum bicolor] >gi|241927140|gb|EES00285.1| hypothetical protein SORBIDRAFT_03g005310 [Sorghum bicolor]	6.14541
Unigene_1491	Q7SIC9	gi|75140229|sp|Q7SIC9.1|TKTC_MAIZE RecName: Full=Transketolase, chloroplastic; Short=TK >gi|28948382|pdb|1ITZ|A Chain A, Maize Transketolase In Complex With Tpp >gi|28948383|pdb|1ITZ|B Chain B, Maize Transketolase In Complex With Tpp >gi|28948384|pdb|1ITZ|C Chain C, Maize Transketolase In Complex With Tpp	445.409
Unigene_1498	XP_002441080	gi|242090495|ref|XP_002441080.1| hypothetical protein SORBIDRAFT_09g019990 [Sorghum bicolor] >gi|241946365|gb|EES19510.1| hypothetical protein SORBIDRAFT_09g019990 [Sorghum bicolor]	4.58583
Unigene_1505	XP_002444029	gi|242078521|ref|XP_002444029.1| hypothetical protein SORBIDRAFT_07g006110 [Sorghum bicolor] >gi|241940379|gb|EES13524.1| hypothetical protein SORBIDRAFT_07g006110 [Sorghum bicolor]	5.30828
Unigene_1506	NP_001169689	gi|293332835|ref|NP_001169689.1| LOC100383570 precursor [Zea mays] >gi|224030905|gb|ACN34528.1| unknown [Zea mays] >gi|414876125|tpg|DAA53256.1| TPA: putative leucine-rich repeat receptor-like protein kinase family protein [Zea mays]	6.88947
Unigene_1508	NP_001151766	gi|226531672|ref|NP_001151766.1| LOC100285401 [Zea mays] >gi|195649581|gb|ACG44258.1| ATP binding protein [Zea mays] >gi|413955034|gb|AFW87683.1| putative protein kinase superfamily protein [Zea mays]	20.5555
Unigene_1510	XP_002458493	gi|242058695|ref|XP_002458493.1| hypothetical protein SORBIDRAFT_03g034710 [Sorghum bicolor] >gi|241930468|gb|EES03613.1| hypothetical protein SORBIDRAFT_03g034710 [Sorghum bicolor]	5.87299
Unigene_1513	DAA54480	gi|414877349|tpg|DAA54480.1| TPA: hypothetical protein ZEAMMB73_144921 [Zea mays]	51.625
Unigene_1514	XP_004980016	gi|514810424|ref|XP_004980016.1| PREDICTED: wall-associated receptor kinase 2-like [Setaria italica]	14.0487
Unigene_1517	NP_001144869	gi|226528391|ref|NP_001144869.1| uncharacterized protein LOC100277964 [Zea mays] >gi|195648236|gb|ACG43586.1| hypothetical protein [Zea mays]	14.1242
Unigene_1519	XP_002440760	gi|242089855|ref|XP_002440760.1| hypothetical protein SORBIDRAFT_09g006130 [Sorghum bicolor] >gi|241946045|gb|EES19190.1| hypothetical protein SORBIDRAFT_09g006130 [Sorghum bicolor]	4.00311
Unigene_1520	XP_002462740	gi|242049992|ref|XP_002462740.1| hypothetical protein SORBIDRAFT_02g031140 [Sorghum bicolor] >gi|241926117|gb|EER99261.1| hypothetical protein SORBIDRAFT_02g031140 [Sorghum bicolor]	12.2737
Unigene_1521	XP_002455255	gi|242052219|ref|XP_002455255.1| hypothetical protein SORBIDRAFT_03g007280 [Sorghum bicolor] >gi|241927230|gb|EES00375.1| hypothetical protein SORBIDRAFT_03g007280 [Sorghum bicolor]	5.51372
Unigene_1523	XP_004968952	gi|514777829|ref|XP_004968952.1| PREDICTED: DEAD-box ATP-dependent RNA helicase 40-like isoform X2 [Setaria italica]	26.8553
Unigene_1528	ACN28824	gi|223949481|gb|ACN28824.1| unknown [Zea mays] >gi|223949571|gb|ACN28869.1| unknown [Zea mays] >gi|414886774|tpg|DAA62788.1| TPA: malic enzyme [Zea mays]	28.7844
Unigene_1530	ACL53463	gi|219886177|gb|ACL53463.1| unknown [Zea mays] >gi|219888387|gb|ACL54568.1| unknown [Zea mays]	13.5245
Unigene_1532	XP_004961706	gi|514748797|ref|XP_004961706.1| PREDICTED: probable NOT transcription complex subUnit VIP2-like isoform X1 [Setaria italica]	13.4487
Unigene_1536	XP_002442114	gi|242083378|ref|XP_002442114.1| hypothetical protein SORBIDRAFT_08g012980 [Sorghum bicolor] >gi|241942807|gb|EES15952.1| hypothetical protein SORBIDRAFT_08g012980 [Sorghum bicolor]	76.987
Unigene_1537	DAA57815	gi|414880684|tpg|DAA57815.1| TPA: malic enzyme [Zea mays]	33.8834
Unigene_1539	XP_002452812	gi|242063046|ref|XP_002452812.1| hypothetical protein SORBIDRAFT_04g032990 [Sorghum bicolor] >gi|241932643|gb|EES05788.1| hypothetical protein SORBIDRAFT_04g032990 [Sorghum bicolor]	6.2986
Unigene_1541	XP_002455089	gi|242051887|ref|XP_002455089.1| hypothetical protein SORBIDRAFT_03g004180 [Sorghum bicolor] >gi|241927064|gb|EES00209.1| hypothetical protein SORBIDRAFT_03g004180 [Sorghum bicolor]	2.01416
Unigene_1549	DAA42546	gi|414591975|tpg|DAA42546.1| TPA: hypothetical protein ZEAMMB73_168795 [Zea mays]	61.5099
Unigene_1553	XP_002452703	gi|242062828|ref|XP_002452703.1| hypothetical protein SORBIDRAFT_04g031000 [Sorghum bicolor] >gi|241932534|gb|EES05679.1| hypothetical protein SORBIDRAFT_04g031000 [Sorghum bicolor]	64.5807
Unigene_1554	ACR35048	gi|238008026|gb|ACR35048.1| unknown [Zea mays] >gi|414865725|tpg|DAA44282.1| TPA: peptide transporter PTR2 [Zea mays]	16.3167
Unigene_1555	NP_001146029	gi|226529077|ref|NP_001146029.1| hypothetical protein [Zea mays] >gi|219885375|gb|ACL53062.1| unknown [Zea mays] >gi|414589866|tpg|DAA40437.1| TPA: LOW QUALITY PROTEIN: hypothetical protein ZEAMMB73_485730 [Zea mays]	3.04985
Unigene_1559	XP_002449729	gi|242068905|ref|XP_002449729.1| hypothetical protein SORBIDRAFT_05g022240 [Sorghum bicolor] >gi|241935572|gb|EES08717.1| hypothetical protein SORBIDRAFT_05g022240 [Sorghum bicolor]	12.7151
Unigene_1560	DAA45458	gi|414866901|tpg|DAA45458.1| TPA: hypothetical protein ZEAMMB73_531210 [Zea mays]	19.97
Unigene_1562	XP_002456802	gi|242055313|ref|XP_002456802.1| hypothetical protein SORBIDRAFT_03g043100 [Sorghum bicolor] >gi|241928777|gb|EES01922.1| hypothetical protein SORBIDRAFT_03g043100 [Sorghum bicolor]	11.035
Unigene_1564	AFW80370	gi|413947721|gb|AFW80370.1| hypothetical protein ZEAMMB73_679274 [Zea mays]	36.7142
Unigene_1565	AFW84964	gi|413952315|gb|AFW84964.1| putative serine peptidase S28 family protein [Zea mays]	18.6248
Unigene_1568	DAA59044	gi|414881913|tpg|DAA59044.1| TPA: hypothetical protein ZEAMMB73_584071 [Zea mays]	22.1433
Unigene_1572	ACR35631	gi|238009192|gb|ACR35631.1| unknown [Zea mays] >gi|414879470|tpg|DAA56601.1| TPA: putative protein of unknown function (DUF668) domain family protein [Zea mays]	10.4572
Unigene_1578	AFW75118	gi|413942469|gb|AFW75118.1| putative prolin-rich extensin-like receptor protein kinase family protein isoform 1 [Zea mays] >gi|413942470|gb|AFW75119.1| putative prolin-rich extensin-like receptor protein kinase family protein isoform 2 [Zea mays]	8.00568
Unigene_1580	XP_002452994	gi|242063410|ref|XP_002452994.1| hypothetical protein SORBIDRAFT_04g036270 [Sorghum bicolor] >gi|241932825|gb|EES05970.1| hypothetical protein SORBIDRAFT_04g036270 [Sorghum bicolor]	3.10268
Unigene_1582	NP_001132630	gi|212723232|ref|NP_001132630.1| uncharacterized LOC100194105 [Zea mays] >gi|195614232|gb|ACG28946.1| RKF3 [Zea mays] >gi|224029985|gb|ACN34068.1| unknown [Zea mays] >gi|413935471|gb|AFW70022.1| putative protein kinase superfamily protein [Zea mays]	5.36266
Unigene_1583	DAA44128	gi|414865571|tpg|DAA44128.1| TPA: putative S-locus receptor-like protein kinase family protein [Zea mays]	36.7342
Unigene_1585	AFW65017	gi|413925085|gb|AFW65017.1| hypothetical protein ZEAMMB73_378053 [Zea mays]	11.5097
Unigene_1586	XP_002441100	gi|242090535|ref|XP_002441100.1| hypothetical protein SORBIDRAFT_09g020410 [Sorghum bicolor] >gi|241946385|gb|EES19530.1| hypothetical protein SORBIDRAFT_09g020410 [Sorghum bicolor]	25.0144
Unigene_1592	AFW65490	gi|413925558|gb|AFW65490.1| putative protein kinase superfamily protein [Zea mays]	5.60138
Unigene_1594	CAR70074	gi|205362422|emb|CAR70074.1| asparagine synthetase [Zea mays]	62.1744
Unigene_1600	XP_002439158	gi|242086651|ref|XP_002439158.1| hypothetical protein SORBIDRAFT_09g001490 [Sorghum bicolor] >gi|241944443|gb|EES17588.1| hypothetical protein SORBIDRAFT_09g001490 [Sorghum bicolor]	4.91862
Unigene_1605	XP_002456742	gi|242055193|ref|XP_002456742.1| hypothetical protein SORBIDRAFT_03g041750 [Sorghum bicolor] >gi|241928717|gb|EES01862.1| hypothetical protein SORBIDRAFT_03g041750 [Sorghum bicolor]	5.30288
Unigene_1606	XP_004970153	gi|514782672|ref|XP_004970153.1| PREDICTED: myrosinase-binding protein-like At1g52030-like [Setaria italica]	3.80424
Unigene_1609	ACN34672	gi|224031193|gb|ACN34672.1| unknown [Zea mays] >gi|413933270|gb|AFW67821.1| dynamin protein 1C [Zea mays]	26.5567
Unigene_1611	XP_002463614	gi|242032439|ref|XP_002463614.1| hypothetical protein SORBIDRAFT_01g002950 [Sorghum bicolor] >gi|241917468|gb|EER90612.1| hypothetical protein SORBIDRAFT_01g002950 [Sorghum bicolor]	9.42956
Unigene_1615	XP_004962749	gi|514753244|ref|XP_004962749.1| PREDICTED: nuclear export mediator factor Nemf-like isoform X1 [Setaria italica]	11.5849
Unigene_1625	ACN33998	gi|224029845|gb|ACN33998.1| unknown [Zea mays] >gi|414867087|tpg|DAA45644.1| TPA: hypothetical protein ZEAMMB73_901887 [Zea mays]	246.185
Unigene_1627	AEL79474	gi|342906789|gb|AEL79474.1| ribosome-inactivating protein precursor [Viscum ovalifolium]	50.5806
Unigene_1628	XP_002466932	gi|242039075|ref|XP_002466932.1| hypothetical protein SORBIDRAFT_01g016890 [Sorghum bicolor] >gi|241920786|gb|EER93930.1| hypothetical protein SORBIDRAFT_01g016890 [Sorghum bicolor]	5.98473
Unigene_1629	AFW64211	gi|413924279|gb|AFW64211.1| hypothetical protein ZEAMMB73_933834 [Zea mays]	1.69889
Unigene_1630	XP_002439616	gi|242087567|ref|XP_002439616.1| hypothetical protein SORBIDRAFT_09g016850 [Sorghum bicolor] >gi|241944901|gb|EES18046.1| hypothetical protein SORBIDRAFT_09g016850 [Sorghum bicolor]	14.4792
Unigene_1631	DAA40482	gi|414589911|tpg|DAA40482.1| TPA: putative protein kinase superfamily protein [Zea mays]	2.4325
Unigene_1633	XP_002454868	gi|242051445|ref|XP_002454868.1| hypothetical protein SORBIDRAFT_03g000400 [Sorghum bicolor] >gi|241926843|gb|EER99987.1| hypothetical protein SORBIDRAFT_03g000400 [Sorghum bicolor]	16.2427
Unigene_1637	XP_002460589	gi|242045436|ref|XP_002460589.1| hypothetical protein SORBIDRAFT_02g031360 [Sorghum bicolor] >gi|241923966|gb|EER97110.1| hypothetical protein SORBIDRAFT_02g031360 [Sorghum bicolor]	18.9498
Unigene_1638	NP_001170649	gi|293334949|ref|NP_001170649.1| ubiquitin carboxyl-terminal hydrolase [Zea mays] >gi|238006636|gb|ACR34353.1| unknown [Zea mays] >gi|414591099|tpg|DAA41670.1| TPA: ubiquitin carboxyl-terminal hydrolase [Zea mays]	20.6901
Unigene_1639	BAK05938	gi|326497697|dbj|BAK05938.1| predicted protein [Hordeum vulgare subsp. vulgare]	8.66276
Unigene_1650	ABE77204	gi|92429671|gb|ABE77204.1| unknown [Sorghum bicolor]	3.33657
Unigene_1656	XP_002449107	gi|242067661|ref|XP_002449107.1| hypothetical protein SORBIDRAFT_05g005240 [Sorghum bicolor] >gi|241934950|gb|EES08095.1| hypothetical protein SORBIDRAFT_05g005240 [Sorghum bicolor]	13.1346
Unigene_1657	NP_001169871	gi|293333407|ref|NP_001169871.1| uncharacterized protein LOC100383765 [Zea mays] >gi|224032103|gb|ACN35127.1| unknown [Zea mays] >gi|414867223|tpg|DAA45780.1| TPA: glucose-6-phosphate 1-dehydrogenase [Zea mays]	15.8937
Unigene_1658	XP_002436499	gi|242092018|ref|XP_002436499.1| hypothetical protein SORBIDRAFT_10g003790 [Sorghum bicolor] >gi|241914722|gb|EER87866.1| hypothetical protein SORBIDRAFT_10g003790 [Sorghum bicolor]	15.9325
Unigene_1659	XP_002463625	gi|242032461|ref|XP_002463625.1| hypothetical protein SORBIDRAFT_01g003190 [Sorghum bicolor] >gi|241917479|gb|EER90623.1| hypothetical protein SORBIDRAFT_01g003190 [Sorghum bicolor]	98.3543
Unigene_1669	XP_002455244	gi|242052197|ref|XP_002455244.1| hypothetical protein SORBIDRAFT_03g007020 [Sorghum bicolor] >gi|241927219|gb|EES00364.1| hypothetical protein SORBIDRAFT_03g007020 [Sorghum bicolor]	20.6289
Unigene_1673	NP_001148977	gi|226508338|ref|NP_001148977.1| LOC100282597 precursor [Zea mays] >gi|195623744|gb|ACG33702.1| alpha-N-arabinofuranosidase A precursor [Zea mays]	6.9394
Unigene_1675	XP_004303542	gi|470135479|ref|XP_004303542.1| PREDICTED: 125 kDa kinesin-related protein-like [Fragaria vesca subsp. vesca]	37.0751
Unigene_1676	XP_002465485	gi|242036181|ref|XP_002465485.1| hypothetical protein SORBIDRAFT_01g039690 [Sorghum bicolor] >gi|241919339|gb|EER92483.1| hypothetical protein SORBIDRAFT_01g039690 [Sorghum bicolor]	6.27665
Unigene_1681	XP_002459137	gi|242059983|ref|XP_002459137.1| hypothetical protein SORBIDRAFT_03g046500 [Sorghum bicolor] >gi|241931112|gb|EES04257.1| hypothetical protein SORBIDRAFT_03g046500 [Sorghum bicolor]	20.2662
Unigene_1684	XP_002437445	gi|242093910|ref|XP_002437445.1| hypothetical protein SORBIDRAFT_10g027200 [Sorghum bicolor] >gi|241915668|gb|EER88812.1| hypothetical protein SORBIDRAFT_10g027200 [Sorghum bicolor]	13.3371
Unigene_1685	XP_002445904	gi|242082271|ref|XP_002445904.1| hypothetical protein SORBIDRAFT_07g027790 [Sorghum bicolor] >gi|241942254|gb|EES15399.1| hypothetical protein SORBIDRAFT_07g027790 [Sorghum bicolor]	6.68811
Unigene_1692	XP_002441451	gi|242091237|ref|XP_002441451.1| hypothetical protein SORBIDRAFT_09g026970 [Sorghum bicolor] >gi|241946736|gb|EES19881.1| hypothetical protein SORBIDRAFT_09g026970 [Sorghum bicolor]	24.6412
Unigene_1693	AFW60630	gi|413920698|gb|AFW60630.1| putative phosphatidylinositol kinase [Zea mays]	6.34639
Unigene_1697	XP_002446506	gi|242073140|ref|XP_002446506.1| hypothetical protein SORBIDRAFT_06g017100 [Sorghum bicolor] >gi|241937689|gb|EES10834.1| hypothetical protein SORBIDRAFT_06g017100 [Sorghum bicolor]	3.25155
Unigene_1700	XP_002439212	gi|242086759|ref|XP_002439212.1| hypothetical protein SORBIDRAFT_09g002320 [Sorghum bicolor] >gi|241944497|gb|EES17642.1| hypothetical protein SORBIDRAFT_09g002320 [Sorghum bicolor]	8.90725
Unigene_1702	XP_004982053	gi|514814564|ref|XP_004982053.1| PREDICTED: probable LRR receptor-like serine/threonine-protein kinase At5g10290-like [Setaria italica]	23.6611
Unigene_1706	XP_002451238	gi|242071923|ref|XP_002451238.1| hypothetical protein SORBIDRAFT_05g026330 [Sorghum bicolor] >gi|241937081|gb|EES10226.1| hypothetical protein SORBIDRAFT_05g026330 [Sorghum bicolor]	19.9659
Unigene_1712	XP_004972100	gi|514790538|ref|XP_004972100.1| PREDICTED: uncharacterized protein LOC101763014 [Setaria italica]	72.081
Unigene_1716	XP_002444370	gi|242079203|ref|XP_002444370.1| hypothetical protein SORBIDRAFT_07g020830 [Sorghum bicolor] >gi|241940720|gb|EES13865.1| hypothetical protein SORBIDRAFT_07g020830 [Sorghum bicolor]	8.93631
Unigene_1718	AFW79054	gi|413946405|gb|AFW79054.1| hypothetical protein ZEAMMB73_823481 [Zea mays]	4.09417
Unigene_1720	XP_002464024	gi|242033259|ref|XP_002464024.1| hypothetical protein SORBIDRAFT_01g010800 [Sorghum bicolor] >gi|241917878|gb|EER91022.1| hypothetical protein SORBIDRAFT_01g010800 [Sorghum bicolor]	8.89694
Unigene_1723	XP_002442039	gi|242083228|ref|XP_002442039.1| hypothetical protein SORBIDRAFT_08g007720 [Sorghum bicolor] >gi|241942732|gb|EES15877.1| hypothetical protein SORBIDRAFT_08g007720 [Sorghum bicolor]	10.9834
Unigene_1728	NP_001266525	gi|525342538|ref|NP_001266525.1| anthranilate synthase component I-1 [Zea mays] >gi|194688806|gb|ACF78487.1| unknown [Zea mays] >gi|195626900|gb|ACG35280.1| anthranilate synthase component I-1 [Zea mays] >gi|223947681|gb|ACN27924.1| unknown [Zea mays] >gi|223949001|gb|ACN28584.1| unknown [Zea mays] >gi|224031313|gb|ACN34732.1| unknown [Zea mays] >gi|414865971|tpg|DAA44528.1| TPA: anthranilate syn…	18.8482
Unigene_1730	XP_002439065	gi|242097150|ref|XP_002439065.1| hypothetical protein SORBIDRAFT_10g030870 [Sorghum bicolor] >gi|241917288|gb|EER90432.1| hypothetical protein SORBIDRAFT_10g030870 [Sorghum bicolor]	2.83906
Unigene_1736	XP_002456007	gi|242053723|ref|XP_002456007.1| hypothetical protein SORBIDRAFT_03g028780 [Sorghum bicolor] >gi|241927982|gb|EES01127.1| hypothetical protein SORBIDRAFT_03g028780 [Sorghum bicolor]	18.9975
Unigene_1739	XP_004975035	gi|514800208|ref|XP_004975035.1| PREDICTED: sterol 3-beta-glucosyltransferase UGT80A2-like isoform X2 [Setaria italica]	10.1899
Unigene_1741	XP_002465226	gi|242035663|ref|XP_002465226.1| hypothetical protein SORBIDRAFT_01g034550 [Sorghum bicolor] >gi|241919080|gb|EER92224.1| hypothetical protein SORBIDRAFT_01g034550 [Sorghum bicolor]	5.01597
Unigene_1742	ACN34087	gi|224030023|gb|ACN34087.1| unknown [Zea mays] >gi|413935636|gb|AFW70187.1| hypothetical protein ZEAMMB73_026847 [Zea mays]	10.7824
Unigene_1743	XP_002455841	gi|242053391|ref|XP_002455841.1| hypothetical protein SORBIDRAFT_03g026050 [Sorghum bicolor] >gi|241927816|gb|EES00961.1| hypothetical protein SORBIDRAFT_03g026050 [Sorghum bicolor]	307.307
Unigene_1745	DAA53649	gi|414876518|tpg|DAA53649.1| TPA: hypothetical protein ZEAMMB73_858717 [Zea mays]	22.7078
Unigene_1747	CAI30073	gi|56409850|emb|CAI30073.1| glycosyltransferase [Saccharum officinarum]	24.8441
Unigene_1748	XP_002465935	gi|242037081|ref|XP_002465935.1| hypothetical protein SORBIDRAFT_01g048520 [Sorghum bicolor] >gi|241919789|gb|EER92933.1| hypothetical protein SORBIDRAFT_01g048520 [Sorghum bicolor]	24.9627
Unigene_1749	XP_004975034	gi|514800206|ref|XP_004975034.1| PREDICTED: sterol 3-beta-glucosyltransferase UGT80A2-like isoform X1 [Setaria italica]	6.17145
Unigene_1750	XP_004963720	gi|514757190|ref|XP_004963720.1| PREDICTED: calcium-dependent protein kinase 13-like, partial [Setaria italica]	15.666
Unigene_1752	XP_002439256	gi|242086847|ref|XP_002439256.1| hypothetical protein SORBIDRAFT_09g003220 [Sorghum bicolor] >gi|241944541|gb|EES17686.1| hypothetical protein SORBIDRAFT_09g003220 [Sorghum bicolor]	6.44838
Unigene_1755	AFW75805	gi|413943156|gb|AFW75805.1| hypothetical protein ZEAMMB73_098678 [Zea mays]	10.2234
Unigene_1757	XP_002459470	gi|242043198|ref|XP_002459470.1| hypothetical protein SORBIDRAFT_02g005180 [Sorghum bicolor] >gi|241922847|gb|EER95991.1| hypothetical protein SORBIDRAFT_02g005180 [Sorghum bicolor]	6.02309
Unigene_1761	XP_002452255	gi|242061932|ref|XP_002452255.1| hypothetical protein SORBIDRAFT_04g022500 [Sorghum bicolor] >gi|241932086|gb|EES05231.1| hypothetical protein SORBIDRAFT_04g022500 [Sorghum bicolor]	12.8201
Unigene_1769	NP_001146198	gi|226497950|ref|NP_001146198.1| uncharacterized protein LOC100279768 [Zea mays] >gi|219886155|gb|ACL53452.1| unknown [Zea mays] >gi|413947128|gb|AFW79777.1| hypothetical protein ZEAMMB73_469165 [Zea mays]	29.3088
Unigene_1770	XP_002460381	gi|242045020|ref|XP_002460381.1| hypothetical protein SORBIDRAFT_02g027310 [Sorghum bicolor] >gi|241923758|gb|EER96902.1| hypothetical protein SORBIDRAFT_02g027310 [Sorghum bicolor]	8.48203
Unigene_1771	EAY85500	gi|125539105|gb|EAY85500.1| hypothetical protein OsI_06880 [Oryza sativa Indica Group]	10.712
Unigene_1773	XP_004983263	gi|514817064|ref|XP_004983263.1| PREDICTED: vacuolar-sorting receptor 3-like [Setaria italica]	31.2601
Unigene_1775	XP_002463617	gi|242032445|ref|XP_002463617.1| hypothetical protein SORBIDRAFT_01g002990 [Sorghum bicolor] >gi|241917471|gb|EER90615.1| hypothetical protein SORBIDRAFT_01g002990 [Sorghum bicolor]	39.7679
Unigene_1777	XP_004963351	gi|514755726|ref|XP_004963351.1| PREDICTED: microtubule-associated protein 70-1-like [Setaria italica]	6.22246
Unigene_1778	EMS60139	gi|474249894|gb|EMS60139.1| hypothetical protein TRIUR3_29776 [Triticum urartu]	4.38763
Unigene_1781	XP_002451836	gi|242061094|ref|XP_002451836.1| hypothetical protein SORBIDRAFT_04g008430 [Sorghum bicolor] >gi|241931667|gb|EES04812.1| hypothetical protein SORBIDRAFT_04g008430 [Sorghum bicolor]	40.2333
Unigene_1785	AFW71829	gi|413937278|gb|AFW71829.1| ligatin [Zea mays]	21.6149
Unigene_1786	XP_002458100	gi|242057909|ref|XP_002458100.1| hypothetical protein SORBIDRAFT_03g026930 [Sorghum bicolor] >gi|241930075|gb|EES03220.1| hypothetical protein SORBIDRAFT_03g026930 [Sorghum bicolor]	17.0602
Unigene_1792	NP_001042798	gi|297596589|ref|NP_001042798.2| Os01g0293600 [Oryza sativa Japonica Group] >gi|255673136|dbj|BAF04712.2| Os01g0293600 [Oryza sativa Japonica Group]	4.95425
Unigene_1793	XP_002465165	gi|242035541|ref|XP_002465165.1| hypothetical protein SORBIDRAFT_01g033190 [Sorghum bicolor] >gi|241919019|gb|EER92163.1| hypothetical protein SORBIDRAFT_01g033190 [Sorghum bicolor]	20.0499
Unigene_1798	BAL49662	gi|374428576|dbj|BAL49662.1| acetolactate synthase [Echinochloa phyllopogon]	9.00447
Unigene_1799	XP_002453980	gi|242065382|ref|XP_002453980.1| hypothetical protein SORBIDRAFT_04g022640 [Sorghum bicolor] >gi|241933811|gb|EES06956.1| hypothetical protein SORBIDRAFT_04g022640 [Sorghum bicolor]	8.80437
Unigene_1802	XP_002463429	gi|242051370|ref|XP_002463429.1| hypothetical protein SORBIDRAFT_02g043660 [Sorghum bicolor] >gi|241926806|gb|EER99950.1| hypothetical protein SORBIDRAFT_02g043660 [Sorghum bicolor]	12.066
Unigene_1804	XP_002466783	gi|242038777|ref|XP_002466783.1| hypothetical protein SORBIDRAFT_01g014190 [Sorghum bicolor] >gi|241920637|gb|EER93781.1| hypothetical protein SORBIDRAFT_01g014190 [Sorghum bicolor]	22.6488
Unigene_1806	AFW74459	gi|413941810|gb|AFW74459.1| hypothetical protein ZEAMMB73_133126 [Zea mays]	31.0784
Unigene_1807	DAA62851	gi|414886837|tpg|DAA62851.1| TPA: hypothetical protein ZEAMMB73_716819 [Zea mays]	9.35565
Unigene_1809	AFW84282	gi|413951633|gb|AFW84282.1| hypothetical protein ZEAMMB73_379007 [Zea mays]	9.9981
Unigene_1811	ACL54675	gi|219888601|gb|ACL54675.1| unknown [Zea mays]	116.759
Unigene_1820	XP_002448157	gi|242076442|ref|XP_002448157.1| hypothetical protein SORBIDRAFT_06g022300 [Sorghum bicolor] >gi|241939340|gb|EES12485.1| hypothetical protein SORBIDRAFT_06g022300 [Sorghum bicolor]	5.87211
Unigene_1821	XP_002463468	gi|242032147|ref|XP_002463468.1| hypothetical protein SORBIDRAFT_01g000380 [Sorghum bicolor] >gi|241917322|gb|EER90466.1| hypothetical protein SORBIDRAFT_01g000380 [Sorghum bicolor]	212.595
Unigene_1825	AFW70872	gi|413936321|gb|AFW70872.1| ATP-dependent Clp protease ATP-binding subUnit clpX [Zea mays]	25.7032
Unigene_1828	DAA59864	gi|552766089|tpg|DAA59864.2| TPA: hypothetical protein ZEAMMB73_935692 [Zea mays]	6.2445
Unigene_1829	XP_002455846	gi|242053401|ref|XP_002455846.1| hypothetical protein SORBIDRAFT_03g026090 [Sorghum bicolor] >gi|241927821|gb|EES00966.1| hypothetical protein SORBIDRAFT_03g026090 [Sorghum bicolor]	5.64962
Unigene_1830	NP_001146094	gi|226509154|ref|NP_001146094.1| uncharacterized protein LOC100279626 [Zea mays] >gi|219885683|gb|ACL53216.1| unknown [Zea mays] >gi|414871444|tpg|DAA50001.1| TPA: hypothetical protein ZEAMMB73_180774 [Zea mays] >gi|414871445|tpg|DAA50002.1| TPA: hypothetical protein ZEAMMB73_180774 [Zea mays] >gi|414871446|tpg|DAA50003.1| TPA: hypothetical protein ZEAMMB73_180774 [Zea mays]	17.3928
Unigene_1832	XP_002457172	gi|242056053|ref|XP_002457172.1| hypothetical protein SORBIDRAFT_03g002690 [Sorghum bicolor] >gi|241929147|gb|EES02292.1| hypothetical protein SORBIDRAFT_03g002690 [Sorghum bicolor]	16.4646
Unigene_1835	NP_001145366	gi|226505198|ref|NP_001145366.1| uncharacterized protein LOC100278704 [Zea mays] >gi|195655147|gb|ACG47041.1| hypothetical protein [Zea mays]	10.25
Unigene_1836	XP_002462789	gi|242050090|ref|XP_002462789.1| hypothetical protein SORBIDRAFT_02g032020 [Sorghum bicolor] >gi|241926166|gb|EER99310.1| hypothetical protein SORBIDRAFT_02g032020 [Sorghum bicolor]	11.4203
Unigene_1837	ACN28132	gi|223948097|gb|ACN28132.1| unknown [Zea mays] >gi|414873972|tpg|DAA52529.1| TPA: hypothetical protein ZEAMMB73_180379 [Zea mays]	10.7343
Unigene_1838	EEC80073	gi|218197646|gb|EEC80073.1| hypothetical protein OsI_21792 [Oryza sativa Indica Group]	6.49707
Unigene_1841	XP_004979024	gi|514808367|ref|XP_004979024.1| PREDICTED: probable peptide/nitrate transporter At1g33440-like [Setaria italica]	16.0071
Unigene_1843	XP_004960536	gi|514744049|ref|XP_004960536.1| PREDICTED: beta-sesquiphellandrene synthase-like [Setaria italica]	17.624
Unigene_1849	XP_004956886	gi|514730214|ref|XP_004956886.1| PREDICTED: glutamate receptor 2.9-like [Setaria italica]	3.67841
Unigene_1857	DAA45690	gi|414867133|tpg|DAA45690.1| TPA: hypothetical protein ZEAMMB73_110438 [Zea mays]	15.7911
Unigene_1859	AAF72064	gi|8099210|gb|AAF72064.1| transferrin [Dunaliella tertiolecta]	4.08948
Unigene_1861	XP_002458568	gi|242058845|ref|XP_002458568.1| hypothetical protein SORBIDRAFT_03g035850 [Sorghum bicolor] >gi|241930543|gb|EES03688.1| hypothetical protein SORBIDRAFT_03g035850 [Sorghum bicolor]	103.788
Unigene_1863	XP_002458158	gi|242058025|ref|XP_002458158.1| hypothetical protein SORBIDRAFT_03g027960 [Sorghum bicolor] >gi|241930133|gb|EES03278.1| hypothetical protein SORBIDRAFT_03g027960 [Sorghum bicolor]	6.85429
Unigene_1874	XP_002466840	gi|242038891|ref|XP_002466840.1| hypothetical protein SORBIDRAFT_01g015030 [Sorghum bicolor] >gi|241920694|gb|EER93838.1| hypothetical protein SORBIDRAFT_01g015030 [Sorghum bicolor]	8.28775
Unigene_1875	AFW85665	gi|413953016|gb|AFW85665.1| hypothetical protein ZEAMMB73_106179 [Zea mays]	6.17518
Unigene_1876	XP_002462339	gi|242049190|ref|XP_002462339.1| hypothetical protein SORBIDRAFT_02g024050 [Sorghum bicolor] >gi|241925716|gb|EER98860.1| hypothetical protein SORBIDRAFT_02g024050 [Sorghum bicolor]	12.6154
Unigene_1878	AFW75283	gi|413942634|gb|AFW75283.1| hypothetical protein ZEAMMB73_918312 [Zea mays]	26.7364
Unigene_1881	XP_002468641	gi|242042493|ref|XP_002468641.1| hypothetical protein SORBIDRAFT_01g049470 [Sorghum bicolor] >gi|241922495|gb|EER95639.1| hypothetical protein SORBIDRAFT_01g049470 [Sorghum bicolor]	9.56326
Unigene_1884	XP_002457550	gi|242056809|ref|XP_002457550.1| hypothetical protein SORBIDRAFT_03g009220 [Sorghum bicolor] >gi|241929525|gb|EES02670.1| hypothetical protein SORBIDRAFT_03g009220 [Sorghum bicolor]	5.33101
Unigene_1889	XP_002455838	gi|242053385|ref|XP_002455838.1| hypothetical protein SORBIDRAFT_03g026020 [Sorghum bicolor] >gi|241927813|gb|EES00958.1| hypothetical protein SORBIDRAFT_03g026020 [Sorghum bicolor]	38.6438
Unigene_1893	NP_001147598	gi|226502302|ref|NP_001147598.1| LOC100281207 precursor [Zea mays] >gi|195612428|gb|ACG28044.1| transmembrane 9 superfamily protein member 2 precursor [Zea mays]	51.2397
Unigene_1894	XP_002464019	gi|242033249|ref|XP_002464019.1| hypothetical protein SORBIDRAFT_01g010650 [Sorghum bicolor] >gi|241917873|gb|EER91017.1| hypothetical protein SORBIDRAFT_01g010650 [Sorghum bicolor]	9.04949
Unigene_1897	ACN34709	gi|224031267|gb|ACN34709.1| unknown [Zea mays] >gi|413953489|gb|AFW86138.1| putative TCP-1/cpn60 chaperonin family protein [Zea mays]	448.789
Unigene_1901	XP_002467904	gi|242041019|ref|XP_002467904.1| hypothetical protein SORBIDRAFT_01g036150 [Sorghum bicolor] >gi|241921758|gb|EER94902.1| hypothetical protein SORBIDRAFT_01g036150 [Sorghum bicolor]	16.088
Unigene_1902	DAA41571	gi|414591000|tpg|DAA41571.1| TPA: hypothetical protein ZEAMMB73_691485 [Zea mays]	4.28741
Unigene_1906	XP_002447305	gi|242074738|ref|XP_002447305.1| hypothetical protein SORBIDRAFT_06g032500 [Sorghum bicolor] >gi|241938488|gb|EES11633.1| hypothetical protein SORBIDRAFT_06g032500 [Sorghum bicolor]	4.24657
Unigene_1913	XP_004970786	gi|514785224|ref|XP_004970786.1| PREDICTED: scarecrow-like protein 1-like [Setaria italica]	12.884
Unigene_1915	AFW68467	gi|413933916|gb|AFW68467.1| hypothetical protein ZEAMMB73_265231 [Zea mays]	56.1989
Unigene_1916	XP_002442383	gi|242083916|ref|XP_002442383.1| hypothetical protein SORBIDRAFT_08g019210 [Sorghum bicolor] >gi|241943076|gb|EES16221.1| hypothetical protein SORBIDRAFT_08g019210 [Sorghum bicolor]	4.54008
Unigene_1918	XP_004956498	gi|514728588|ref|XP_004956498.1| PREDICTED: uncharacterized protein LOC101786394 isoform X1 [Setaria italica] >gi|514728592|ref|XP_004956499.1| PREDICTED: uncharacterized protein LOC101786394 isoform X2 [Setaria italica]	9.12107
Unigene_1921	XP_002439289	gi|242086913|ref|XP_002439289.1| hypothetical protein SORBIDRAFT_09g003840 [Sorghum bicolor] >gi|241944574|gb|EES17719.1| hypothetical protein SORBIDRAFT_09g003840 [Sorghum bicolor]	7.98936
Unigene_1928	NP_001140834	gi|226529433|ref|NP_001140834.1| hypothetical protein [Zea mays] >gi|194690360|gb|ACF79264.1| unknown [Zea mays] >gi|194701354|gb|ACF84761.1| unknown [Zea mays] >gi|224031103|gb|ACN34627.1| unknown [Zea mays] >gi|414876590|tpg|DAA53721.1| TPA: hypothetical protein ZEAMMB73_455614 [Zea mays]	17.9044
Unigene_1929	DAA44120	gi|414865563|tpg|DAA44120.1| TPA: hypothetical protein ZEAMMB73_250736 [Zea mays]	7.98936
Unigene_1932	DAA53250	gi|414876119|tpg|DAA53250.1| TPA: hypothetical protein ZEAMMB73_624355 [Zea mays] >gi|414876120|tpg|DAA53251.1| TPA: hypothetical protein ZEAMMB73_624355 [Zea mays]	251.169
Unigene_1933	XP_002444504	gi|242079471|ref|XP_002444504.1| hypothetical protein SORBIDRAFT_07g022980 [Sorghum bicolor] >gi|241940854|gb|EES13999.1| hypothetical protein SORBIDRAFT_07g022980 [Sorghum bicolor]	14.6516
Unigene_1935	XP_002448708	gi|242077544|ref|XP_002448708.1| hypothetical protein SORBIDRAFT_06g031890 [Sorghum bicolor] >gi|241939891|gb|EES13036.1| hypothetical protein SORBIDRAFT_06g031890 [Sorghum bicolor]	13.6255
Unigene_1936	XP_002466050	gi|242037311|ref|XP_002466050.1| hypothetical protein SORBIDRAFT_01g000220 [Sorghum bicolor] >gi|241919904|gb|EER93048.1| hypothetical protein SORBIDRAFT_01g000220 [Sorghum bicolor]	3.1191
Unigene_1937	NP_001146903	gi|226502941|ref|NP_001146903.1| BRASSINOSTEROID INSENSITIVE 1-associated receptor kinase 1 precursor [Zea mays] >gi|195604964|gb|ACG24312.1| BRASSINOSTEROID INSENSITIVE 1-associated receptor kinase 1 precursor [Zea mays]	25.2401
Unigene_1938	AFW57768	gi|413917836|gb|AFW57768.1| putative cytochrome P450 superfamily protein [Zea mays]	5.66363
Unigene_1940	AFW73850	gi|413939299|gb|AFW73850.1| putative DUF566 domain containing family protein [Zea mays]	1.96996
Unigene_1942	XP_004962423	gi|514751790|ref|XP_004962423.1| PREDICTED: probable nitrate excretion transporter 3-like [Setaria italica]	27.6264
Unigene_1943	XP_004508680	gi|502151925|ref|XP_004508680.1| PREDICTED: histone deacetylase 5-like [Cicer arietinum]	19.6098
Unigene_1946	AFW65090	gi|413925158|gb|AFW65090.1| hypothetical protein ZEAMMB73_933174 [Zea mays] >gi|413925159|gb|AFW65091.1| hypothetical protein ZEAMMB73_933174 [Zea mays]	13.8954
Unigene_1959	DAA59801	gi|414883787|tpg|DAA59801.1| TPA: cytosine-specific methyltransferase [Zea mays]	1.64723
Unigene_1960	NP_001145834	gi|226497588|ref|NP_001145834.1| uncharacterized protein LOC100279341 [Zea mays] >gi|219884609|gb|ACL52679.1| unknown [Zea mays] >gi|414881421|tpg|DAA58552.1| TPA: putative DEAD-box ATP-dependent RNA helicase family protein [Zea mays]	23.6782
Unigene_1964	DAA39337	gi|414588766|tpg|DAA39337.1| TPA: hypothetical protein ZEAMMB73_962252 [Zea mays]	11.2616
Unigene_1966	XP_002447350	gi|242074828|ref|XP_002447350.1| hypothetical protein SORBIDRAFT_06g033460 [Sorghum bicolor] >gi|241938533|gb|EES11678.1| hypothetical protein SORBIDRAFT_06g033460 [Sorghum bicolor]	21.1206
Unigene_1968	XP_004980602	gi|514811615|ref|XP_004980602.1| PREDICTED: uncharacterized protein LOC101778764 [Setaria italica]	5.0739
Unigene_1969	ACG42043	gi|195645150|gb|ACG42043.1| aspartic proteinase Asp1 precursor [Zea mays]	86.3627
Unigene_1975	XP_002439742	gi|242087819|ref|XP_002439742.1| hypothetical protein SORBIDRAFT_09g019350 [Sorghum bicolor] >gi|241945027|gb|EES18172.1| hypothetical protein SORBIDRAFT_09g019350 [Sorghum bicolor]	6.94207
Unigene_1978	AFW86498	gi|413953849|gb|AFW86498.1| hypothetical protein ZEAMMB73_905295 [Zea mays]	42.262
Unigene_1980	NP_001151275	gi|226496583|ref|NP_001151275.1| LOC100284908 [Zea mays] >gi|195645478|gb|ACG42207.1| C2 domain containing protein [Zea mays]	58.9847
Unigene_1981	ACN28798	gi|223949429|gb|ACN28798.1| unknown [Zea mays] >gi|414586097|tpg|DAA36668.1| TPA: hypothetical protein ZEAMMB73_741123 [Zea mays]	27.402
Unigene_1982	XP_002454955	gi|242051619|ref|XP_002454955.1| hypothetical protein SORBIDRAFT_03g002060 [Sorghum bicolor] >gi|241926930|gb|EES00075.1| hypothetical protein SORBIDRAFT_03g002060 [Sorghum bicolor]	23.0558
Unigene_1983	XP_002464177	gi|242033565|ref|XP_002464177.1| hypothetical protein SORBIDRAFT_01g013680 [Sorghum bicolor] >gi|241918031|gb|EER91175.1| hypothetical protein SORBIDRAFT_01g013680 [Sorghum bicolor]	8.77526
Unigene_1985	XP_002441099	gi|242090533|ref|XP_002441099.1| hypothetical protein SORBIDRAFT_09g020400 [Sorghum bicolor] >gi|241946384|gb|EES19529.1| hypothetical protein SORBIDRAFT_09g020400 [Sorghum bicolor]	8.11298
Unigene_1987	XP_002457211	gi|242056131|ref|XP_002457211.1| hypothetical protein SORBIDRAFT_03g003370 [Sorghum bicolor] >gi|241929186|gb|EES02331.1| hypothetical protein SORBIDRAFT_03g003370 [Sorghum bicolor]	14.8026
Unigene_1988	XP_004961731	gi|514748901|ref|XP_004961731.1| PREDICTED: mucin-5AC-like [Setaria italica]	7.42203
Unigene_1989	XP_002456655	gi|242055019|ref|XP_002456655.1| hypothetical protein SORBIDRAFT_03g040270 [Sorghum bicolor] >gi|241928630|gb|EES01775.1| hypothetical protein SORBIDRAFT_03g040270 [Sorghum bicolor]	35.6788
Unigene_1994	XP_002448177	gi|242076482|ref|XP_002448177.1| hypothetical protein SORBIDRAFT_06g022490 [Sorghum bicolor] >gi|241939360|gb|EES12505.1| hypothetical protein SORBIDRAFT_06g022490 [Sorghum bicolor]	48.887
Unigene_1995	XP_002451537	gi|242060496|ref|XP_002451537.1| hypothetical protein SORBIDRAFT_04g003410 [Sorghum bicolor] >gi|241931368|gb|EES04513.1| hypothetical protein SORBIDRAFT_04g003410 [Sorghum bicolor]	24.0904
Unigene_1997	DAA60606	gi|414884592|tpg|DAA60606.1| TPA: hypothetical protein ZEAMMB73_138032 [Zea mays]	19.7708
Unigene_1999	AFW69640	gi|413935089|gb|AFW69640.1| DWF1 like1 isoform 1 [Zea mays] >gi|413935090|gb|AFW69641.1| DWF1 like1 isoform 2 [Zea mays] >gi|413935091|gb|AFW69642.1| DWF1 like1 isoform 3 [Zea mays]	22.0137
Unigene_2002	XP_002465876	gi|242036963|ref|XP_002465876.1| hypothetical protein SORBIDRAFT_01g047420 [Sorghum bicolor] >gi|241919730|gb|EER92874.1| hypothetical protein SORBIDRAFT_01g047420 [Sorghum bicolor]	42.6054
Unigene_2003	NP_001105381	gi|162462409|ref|NP_001105381.1| phytoene dehydrogenase, chloroplastic/chromoplastic precursor [Zea mays] >gi|1345838|sp|P49086.1|CRTI_MAIZE RecName: Full=Phytoene dehydrogenase, chloroplastic/chromoplastic; AltName: Full=Phytoene desaturase; Flags: Precursor >gi|1051180|gb|AAC12846.1| phytoene desaturase [Zea mays]	23.1334
Unigene_2007	XP_004981080	gi|514812572|ref|XP_004981080.1| PREDICTED: probable ion channel CASTOR-like isoform X1 [Setaria italica]	4.74318
Unigene_2012	XP_002456840	gi|242055389|ref|XP_002456840.1| hypothetical protein SORBIDRAFT_03g043876 [Sorghum bicolor] >gi|241928815|gb|EES01960.1| hypothetical protein SORBIDRAFT_03g043876 [Sorghum bicolor]	3.95948
Unigene_2015	DAA57519	gi|414880388|tpg|DAA57519.1| TPA: putative AMP-dependent synthetase and ligase superfamily protein [Zea mays] >gi|414880390|tpg|DAA57521.1| TPA: putative AMP-dependent synthetase and ligase superfamily protein [Zea mays]	26.971
Unigene_2019	XP_004977207	gi|514804671|ref|XP_004977207.1| PREDICTED: uncharacterized protein LOC101770784 [Setaria italica]	9.26868
Unigene_2022	XP_002445416	gi|242081295|ref|XP_002445416.1| hypothetical protein SORBIDRAFT_07g016770 [Sorghum bicolor] >gi|241941766|gb|EES14911.1| hypothetical protein SORBIDRAFT_07g016770 [Sorghum bicolor]	15.072
Unigene_2025	XP_002443537	gi|242086224|ref|XP_002443537.1| hypothetical protein SORBIDRAFT_08g021180 [Sorghum bicolor] >gi|241944230|gb|EES17375.1| hypothetical protein SORBIDRAFT_08g021180 [Sorghum bicolor]	40.7776
Unigene_2032	XP_002447891	gi|242075910|ref|XP_002447891.1| hypothetical protein SORBIDRAFT_06g017470 [Sorghum bicolor] >gi|241939074|gb|EES12219.1| hypothetical protein SORBIDRAFT_06g017470 [Sorghum bicolor]	5.0606
Unigene_2034	NP_001168640	gi|293336633|ref|NP_001168640.1| uncharacterized protein LOC100382426 [Zea mays] >gi|223949783|gb|ACN28975.1| unknown [Zea mays] >gi|413935560|gb|AFW70111.1| hypothetical protein ZEAMMB73_823385 [Zea mays]	92.045
Unigene_2045	XP_002459886	gi|242044030|ref|XP_002459886.1| hypothetical protein SORBIDRAFT_02g013050 [Sorghum bicolor] >gi|241923263|gb|EER96407.1| hypothetical protein SORBIDRAFT_02g013050 [Sorghum bicolor]	12.5486
Unigene_2047	XP_002438796	gi|242096612|ref|XP_002438796.1| hypothetical protein SORBIDRAFT_10g026420 [Sorghum bicolor] >gi|241917019|gb|EER90163.1| hypothetical protein SORBIDRAFT_10g026420 [Sorghum bicolor]	39.9541
Unigene_2054	XP_002447204	gi|242074536|ref|XP_002447204.1| hypothetical protein SORBIDRAFT_06g030390 [Sorghum bicolor] >gi|353558848|sp|C5Y8Z8.1|GATA_SORBI RecName: Full=Glutamyl-tRNA(Gln) amidotransferase subUnit A, chloroplastic/mitochondrial; Short=Glu-AdT subUnit A; Flags: Precursor >gi|241938387|gb|EES11532.1| hypothetical protein SORBIDRAFT_06g030390 [Sorghum bicolor]	28.7986
Unigene_2058	NP_001147568	gi|226507520|ref|NP_001147568.1| transposon protein [Zea mays] >gi|195612240|gb|ACG27950.1| transposon protein [Zea mays]	6.68464
Unigene_2059	XP_002449496	gi|242068439|ref|XP_002449496.1| hypothetical protein SORBIDRAFT_05g016740 [Sorghum bicolor] >gi|241935339|gb|EES08484.1| hypothetical protein SORBIDRAFT_05g016740 [Sorghum bicolor]	23.1212
Unigene_2060	CAA83914	gi|551288|emb|CAA83914.1| phosphoglycerate mutase [Zea mays] >gi|219888361|gb|ACL54555.1| unknown [Zea mays] >gi|413952116|gb|AFW84765.1| phosphoglycerate mutase1 [Zea mays]	303.355
Unigene_2065	XP_002455092	gi|242051893|ref|XP_002455092.1| hypothetical protein SORBIDRAFT_03g004210 [Sorghum bicolor] >gi|241927067|gb|EES00212.1| hypothetical protein SORBIDRAFT_03g004210 [Sorghum bicolor]	7.83341
Unigene_2066	NP_001141382	gi|226493223|ref|NP_001141382.1| uncharacterized protein LOC100273473 [Zea mays] >gi|194704260|gb|ACF86214.1| unknown [Zea mays]	8.00187
Unigene_2067	XP_002466574	gi|242038359|ref|XP_002466574.1| hypothetical protein SORBIDRAFT_01g010250 [Sorghum bicolor] >gi|241920428|gb|EER93572.1| hypothetical protein SORBIDRAFT_01g010250 [Sorghum bicolor]	43.7997
Unigene_2077	XP_002465882	gi|242036975|ref|XP_002465882.1| hypothetical protein SORBIDRAFT_01g047540 [Sorghum bicolor] >gi|241919736|gb|EER92880.1| hypothetical protein SORBIDRAFT_01g047540 [Sorghum bicolor]	234.051
Unigene_2078	NP_001141674	gi|226505972|ref|NP_001141674.1| uncharacterized protein LOC100273800 [Zea mays] >gi|194705506|gb|ACF86837.1| unknown [Zea mays] >gi|413935630|gb|AFW70181.1| putative RING zinc finger domain superfamily protein [Zea mays]	13.7776
Unigene_2079	XP_002436512	gi|242092044|ref|XP_002436512.1| hypothetical protein SORBIDRAFT_10g003970 [Sorghum bicolor] >gi|241914735|gb|EER87879.1| hypothetical protein SORBIDRAFT_10g003970 [Sorghum bicolor]	3.5078
Unigene_2086	XP_002441551	gi|242091437|ref|XP_002441551.1| hypothetical protein SORBIDRAFT_09g029170 [Sorghum bicolor] >gi|241946836|gb|EES19981.1| hypothetical protein SORBIDRAFT_09g029170 [Sorghum bicolor]	267.187
Unigene_2088	DAA35704	gi|414585133|tpg|DAA35704.1| TPA: putative RING zinc finger domain superfamily protein [Zea mays]	10.6689
Unigene_2089	XP_002442434	gi|242084018|ref|XP_002442434.1| hypothetical protein SORBIDRAFT_08g020020 [Sorghum bicolor] >gi|241943127|gb|EES16272.1| hypothetical protein SORBIDRAFT_08g020020 [Sorghum bicolor]	13.5478
Unigene_2090	XP_002452893	gi|242063208|ref|XP_002452893.1| hypothetical protein SORBIDRAFT_04g034505 [Sorghum bicolor] >gi|241932724|gb|EES05869.1| hypothetical protein SORBIDRAFT_04g034505 [Sorghum bicolor]	2.79423
Unigene_2093	XP_002452480	gi|242062382|ref|XP_002452480.1| hypothetical protein SORBIDRAFT_04g026580 [Sorghum bicolor] >gi|241932311|gb|EES05456.1| hypothetical protein SORBIDRAFT_04g026580 [Sorghum bicolor]	5.76792
Unigene_2094	XP_004980927	gi|514812265|ref|XP_004980927.1| PREDICTED: patatin group J-1-like [Setaria italica]	61.2842
Unigene_2095	AFW64669	gi|413924737|gb|AFW64669.1| hypothetical protein ZEAMMB73_075718 [Zea mays]	14.8015
Unigene_2099	XP_002448513	gi|242077154|ref|XP_002448513.1| hypothetical protein SORBIDRAFT_06g028250 [Sorghum bicolor] >gi|241939696|gb|EES12841.1| hypothetical protein SORBIDRAFT_06g028250 [Sorghum bicolor]	2.88396
Unigene_2102	AFW59500	gi|413919568|gb|AFW59500.1| putative polyphenol oxidase family protein [Zea mays]	17.1643
Unigene_2105	XP_002446751	gi|242073630|ref|XP_002446751.1| hypothetical protein SORBIDRAFT_06g021760 [Sorghum bicolor] >gi|241937934|gb|EES11079.1| hypothetical protein SORBIDRAFT_06g021760 [Sorghum bicolor]	12.4908
Unigene_2115	AFW66431	gi|413926499|gb|AFW66431.1| hypothetical protein ZEAMMB73_955362 [Zea mays]	7.15021
Unigene_2118	XP_002464171	gi|242033553|ref|XP_002464171.1| hypothetical protein SORBIDRAFT_01g013530 [Sorghum bicolor] >gi|241918025|gb|EER91169.1| hypothetical protein SORBIDRAFT_01g013530 [Sorghum bicolor]	18.7172
Unigene_2120	XP_002466144	gi|242037499|ref|XP_002466144.1| hypothetical protein SORBIDRAFT_01g002140 [Sorghum bicolor] >gi|241919998|gb|EER93142.1| hypothetical protein SORBIDRAFT_01g002140 [Sorghum bicolor]	9.1241
Unigene_2121	DAA51141	gi|414872584|tpg|DAA51141.1| TPA: hypothetical protein ZEAMMB73_713960 [Zea mays] >gi|414872585|tpg|DAA51142.1| TPA: hypothetical protein ZEAMMB73_713960 [Zea mays]	4.22096
Unigene_2122	XP_002463874	gi|242032959|ref|XP_002463874.1| hypothetical protein SORBIDRAFT_01g008020 [Sorghum bicolor] >gi|241917728|gb|EER90872.1| hypothetical protein SORBIDRAFT_01g008020 [Sorghum bicolor]	5.3295
Unigene_2131	NP_001169081	gi|293331907|ref|NP_001169081.1| uncharacterized protein LOC100382923 [Zea mays] >gi|223974829|gb|ACN31602.1| unknown [Zea mays]	34.5536
Unigene_2133	NP_001148192	gi|226498020|ref|NP_001148192.1| triacylglycerol lipase [Zea mays] >gi|195616626|gb|ACG30143.1| triacylglycerol lipase [Zea mays]	11.1904
Unigene_2136	AFW78139	gi|413945490|gb|AFW78139.1| putative cytochrome P450 superfamily protein [Zea mays]	5.76605
Unigene_2137	DAA55083	gi|414877952|tpg|DAA55083.1| TPA: hypothetical protein ZEAMMB73_588090 [Zea mays]	3.41692
Unigene_2138	XP_002439851	gi|242088037|ref|XP_002439851.1| hypothetical protein SORBIDRAFT_09g021310 [Sorghum bicolor] >gi|241945136|gb|EES18281.1| hypothetical protein SORBIDRAFT_09g021310 [Sorghum bicolor]	4.95453
Unigene_2142	XP_004956147	gi|514727134|ref|XP_004956147.1| PREDICTED: ABC transporter B family member 28-like isoform X1 [Setaria italica] >gi|514727138|ref|XP_004956148.1| PREDICTED: ABC transporter B family member 28-like isoform X2 [Setaria italica] >gi|514727142|ref|XP_004956149.1| PREDICTED: ABC transporter B family member 28-like isoform X3 [Setaria italica] >gi|514727146|ref|XP_004956150.1| PREDICTED: ABC transport…	9.92663
Unigene_2143	XP_004979513	gi|514809374|ref|XP_004979513.1| PREDICTED: uncharacterized protein LOC101774426 isoform X1 [Setaria italica]	19.4682
Unigene_2145	XP_004961846	gi|514749392|ref|XP_004961846.1| PREDICTED: cysteine--tRNA ligase, cytoplasmic-like isoform X1 [Setaria italica]	3.25183
Unigene_2148	EMS67864	gi|474429095|gb|EMS67864.1| hypothetical protein TRIUR3_15393 [Triticum urartu]	3.6797
Unigene_2149	ACL52449	gi|219884149|gb|ACL52449.1| unknown [Zea mays] >gi|413936601|gb|AFW71152.1| putative leucine-rich repeat receptor-like protein kinase family protein [Zea mays]	2.78117
Unigene_2153	XP_002447622	gi|242075372|ref|XP_002447622.1| hypothetical protein SORBIDRAFT_06g009000 [Sorghum bicolor] >gi|241938805|gb|EES11950.1| hypothetical protein SORBIDRAFT_06g009000 [Sorghum bicolor]	25.8465
Unigene_2157	ACN29289	gi|223950411|gb|ACN29289.1| unknown [Zea mays] >gi|413952213|gb|AFW84862.1| hypothetical protein ZEAMMB73_247218 [Zea mays]	28.7612
Unigene_2160	NP_001144857	gi|226507156|ref|NP_001144857.1| uncharacterized protein LOC100277947 [Zea mays] >gi|195647960|gb|ACG43448.1| hypothetical protein [Zea mays]	5.95798
Unigene_2162	XP_002465808	gi|242036827|ref|XP_002465808.1| hypothetical protein SORBIDRAFT_01g046170 [Sorghum bicolor] >gi|241919662|gb|EER92806.1| hypothetical protein SORBIDRAFT_01g046170 [Sorghum bicolor]	11.9801
Unigene_2163	XP_004975625	gi|514801439|ref|XP_004975625.1| PREDICTED: nicotinate phosphoribosyltransferase-like [Setaria italica]	6.18328
Unigene_2166	NP_001152545	gi|226505132|ref|NP_001152545.1| PH domain containing protein [Zea mays] >gi|195657371|gb|ACG48153.1| PH domain containing protein [Zea mays]	35.9403
Unigene_2169	XP_002454199	gi|242065820|ref|XP_002454199.1| hypothetical protein SORBIDRAFT_04g026520 [Sorghum bicolor] >gi|241934030|gb|EES07175.1| hypothetical protein SORBIDRAFT_04g026520 [Sorghum bicolor]	531.118
Unigene_2170	AFW69685	gi|413935134|gb|AFW69685.1| hypothetical protein ZEAMMB73_979657 [Zea mays]	10.6249
Unigene_2176	AFW75540	gi|413942891|gb|AFW75540.1| hypothetical protein ZEAMMB73_660971 [Zea mays]	18.4108
Unigene_2181	XP_002459013	gi|242059735|ref|XP_002459013.1| hypothetical protein SORBIDRAFT_03g044470 [Sorghum bicolor] >gi|241930988|gb|EES04133.1| hypothetical protein SORBIDRAFT_03g044470 [Sorghum bicolor]	9.48042
Unigene_2182	XP_002451368	gi|242060158|ref|XP_002451368.1| hypothetical protein SORBIDRAFT_04g000840 [Sorghum bicolor] >gi|241931199|gb|EES04344.1| hypothetical protein SORBIDRAFT_04g000840 [Sorghum bicolor]	65.027
Unigene_2183	XP_002454970	gi|242051649|ref|XP_002454970.1| hypothetical protein SORBIDRAFT_03g002320 [Sorghum bicolor] >gi|241926945|gb|EES00090.1| hypothetical protein SORBIDRAFT_03g002320 [Sorghum bicolor]	10.3423
Unigene_2185	XP_002455223	gi|242052155|ref|XP_002455223.1| hypothetical protein SORBIDRAFT_03g006530 [Sorghum bicolor] >gi|241927198|gb|EES00343.1| hypothetical protein SORBIDRAFT_03g006530 [Sorghum bicolor]	52.487
Unigene_2187	NP_001147993	gi|226528505|ref|NP_001147993.1| NAD kinase 1 [Zea mays] >gi|195615018|gb|ACG29339.1| NAD kinase 1 [Zea mays]	16.7631
Unigene_2188	XP_002436313	gi|242091646|ref|XP_002436313.1| hypothetical protein SORBIDRAFT_10g000280 [Sorghum bicolor] >gi|241914536|gb|EER87680.1| hypothetical protein SORBIDRAFT_10g000280 [Sorghum bicolor]	10.7301
Unigene_2189	DAA58139	gi|414881008|tpg|DAA58139.1| TPA: hypothetical protein ZEAMMB73_286497 [Zea mays]	9.78207
Unigene_2193	XP_002463047	gi|242050606|ref|XP_002463047.1| hypothetical protein SORBIDRAFT_02g036730 [Sorghum bicolor] >gi|241926424|gb|EER99568.1| hypothetical protein SORBIDRAFT_02g036730 [Sorghum bicolor]	52.7968
Unigene_2197	XP_002445809	gi|242082081|ref|XP_002445809.1| hypothetical protein SORBIDRAFT_07g026140 [Sorghum bicolor] >gi|241942159|gb|EES15304.1| hypothetical protein SORBIDRAFT_07g026140 [Sorghum bicolor]	13.987
Unigene_2199	ACN28418	gi|223948669|gb|ACN28418.1| unknown [Zea mays]	6.04378
Unigene_2200	XP_004984863	gi|514820348|ref|XP_004984863.1| PREDICTED: pyruvate decarboxylase 2-like [Setaria italica]	42.3391
Unigene_2206	NP_001105064	gi|162459227|ref|NP_001105064.1| histone deacetylase HDA101 [Zea mays] >gi|14550104|gb|AAK67142.1|AF384032_1 histone deacetylase HDA101 [Zea mays] >gi|194707120|gb|ACF87644.1| unknown [Zea mays] >gi|413926130|gb|AFW66062.1| putative histone deacetylase 19 [Zea mays]	28.6297
Unigene_2209	XP_002441497	gi|242091329|ref|XP_002441497.1| hypothetical protein SORBIDRAFT_09g028080 [Sorghum bicolor] >gi|241946782|gb|EES19927.1| hypothetical protein SORBIDRAFT_09g028080 [Sorghum bicolor]	21.1047
Unigene_2214	XP_002455734	gi|242053177|ref|XP_002455734.1| hypothetical protein SORBIDRAFT_03g023480 [Sorghum bicolor] >gi|241927709|gb|EES00854.1| hypothetical protein SORBIDRAFT_03g023480 [Sorghum bicolor]	3.45978
Unigene_2215	XP_002444569	gi|242079601|ref|XP_002444569.1| hypothetical protein SORBIDRAFT_07g023840 [Sorghum bicolor] >gi|241940919|gb|EES14064.1| hypothetical protein SORBIDRAFT_07g023840 [Sorghum bicolor]	59.8317
Unigene_2217	ACF78586	gi|194689004|gb|ACF78586.1| unknown [Zea mays] >gi|195647648|gb|ACG43292.1| adenylosuccinate lyase [Zea mays] >gi|413955902|gb|AFW88551.1| adenylosuccinate lyase [Zea mays]	22.0957
Unigene_2218	XP_002463921	gi|242033053|ref|XP_002463921.1| hypothetical protein SORBIDRAFT_01g008940 [Sorghum bicolor] >gi|241917775|gb|EER90919.1| hypothetical protein SORBIDRAFT_01g008940 [Sorghum bicolor]	262.939
Unigene_2221	XP_002466113	gi|242037437|ref|XP_002466113.1| hypothetical protein SORBIDRAFT_01g001570 [Sorghum bicolor] >gi|241919967|gb|EER93111.1| hypothetical protein SORBIDRAFT_01g001570 [Sorghum bicolor]	3.89924
Unigene_2226	DAA63960	gi|414887946|tpg|DAA63960.1| TPA: putative NADPH-dependent thioredoxin reductase C [Zea mays]	21.0126
Unigene_2229	AFW84773	gi|413952124|gb|AFW84773.1| hypothetical protein ZEAMMB73_280693 [Zea mays]	1.42972
Unigene_2230	NP_001131202	gi|212723928|ref|NP_001131202.1| uncharacterized protein LOC100192510 [Zea mays] >gi|194690856|gb|ACF79512.1| unknown [Zea mays] >gi|414591907|tpg|DAA42478.1| TPA: hypothetical protein ZEAMMB73_628319 [Zea mays]	22.4393
Unigene_2233	XP_002463095	gi|242050702|ref|XP_002463095.1| hypothetical protein SORBIDRAFT_02g037760 [Sorghum bicolor] >gi|241926472|gb|EER99616.1| hypothetical protein SORBIDRAFT_02g037760 [Sorghum bicolor]	21.0938
Unigene_2235	DAA58131	gi|414881000|tpg|DAA58131.1| TPA: hypothetical protein ZEAMMB73_082911 [Zea mays]	9.158
Unigene_2236	XP_002459043	gi|242059795|ref|XP_002459043.1| hypothetical protein SORBIDRAFT_03g044990 [Sorghum bicolor] >gi|241931018|gb|EES04163.1| hypothetical protein SORBIDRAFT_03g044990 [Sorghum bicolor]	32.4219
Unigene_2237	NP_001130747	gi|212275598|ref|NP_001130747.1| uncharacterized protein LOC100191851 [Zea mays] >gi|194690010|gb|ACF79089.1| unknown [Zea mays]	16.7969
Unigene_2238	XP_002444175	gi|242078813|ref|XP_002444175.1| hypothetical protein SORBIDRAFT_07g012720 [Sorghum bicolor] >gi|241940525|gb|EES13670.1| hypothetical protein SORBIDRAFT_07g012720 [Sorghum bicolor]	19.2274
Unigene_2241	AFW81552	gi|413948903|gb|AFW81552.1| putative AGC protein kinase family protein [Zea mays]	10.2865
Unigene_2242	NP_001145607	gi|226497512|ref|NP_001145607.1| uncharacterized protein LOC100279085 [Zea mays] >gi|195658741|gb|ACG48838.1| hypothetical protein [Zea mays]	6.72744
Unigene_2244	XP_002468369	gi|242041949|ref|XP_002468369.1| hypothetical protein SORBIDRAFT_01g044780 [Sorghum bicolor] >gi|241922223|gb|EER95367.1| hypothetical protein SORBIDRAFT_01g044780 [Sorghum bicolor]	3.25521
Unigene_2246	DAA56462	gi|414879331|tpg|DAA56462.1| TPA: hypothetical protein ZEAMMB73_966463 [Zea mays] >gi|414879332|tpg|DAA56463.1| TPA: hypothetical protein ZEAMMB73_966463 [Zea mays]	34.35
Unigene_2249	XP_002468332	gi|242041875|ref|XP_002468332.1| hypothetical protein SORBIDRAFT_01g043930 [Sorghum bicolor] >gi|241922186|gb|EER95330.1| hypothetical protein SORBIDRAFT_01g043930 [Sorghum bicolor]	24.9146
Unigene_2250	NP_001137061	gi|219363703|ref|NP_001137061.1| uncharacterized protein LOC100217234 [Zea mays] >gi|194698204|gb|ACF83186.1| unknown [Zea mays]	3.65241
Unigene_2259	XP_002463822	gi|242032855|ref|XP_002463822.1| hypothetical protein SORBIDRAFT_01g006820 [Sorghum bicolor] >gi|241917676|gb|EER90820.1| hypothetical protein SORBIDRAFT_01g006820 [Sorghum bicolor]	7.49224
Unigene_2260	XP_002452818	gi|242063058|ref|XP_002452818.1| hypothetical protein SORBIDRAFT_04g033110 [Sorghum bicolor] >gi|241932649|gb|EES05794.1| hypothetical protein SORBIDRAFT_04g033110 [Sorghum bicolor]	7.27444
Unigene_2264	XP_002449912	gi|242069271|ref|XP_002449912.1| hypothetical protein SORBIDRAFT_05g025540 [Sorghum bicolor] >gi|241935755|gb|EES08900.1| hypothetical protein SORBIDRAFT_05g025540 [Sorghum bicolor]	9.86225
Unigene_2265	XP_002460910	gi|242046078|ref|XP_002460910.1| hypothetical protein SORBIDRAFT_02g037340 [Sorghum bicolor] >gi|241924287|gb|EER97431.1| hypothetical protein SORBIDRAFT_02g037340 [Sorghum bicolor]	14.5752
Unigene_2266	AFW57852	gi|413917920|gb|AFW57852.1| hypothetical protein ZEAMMB73_665444 [Zea mays]	4.27655
Unigene_2268	XP_004977180	gi|514804617|ref|XP_004977180.1| PREDICTED: small RNA degrading nuclease 5-like isoform X1 [Setaria italica] >gi|514804619|ref|XP_004977181.1| PREDICTED: small RNA degrading nuclease 5-like isoform X2 [Setaria italica] >gi|514804621|ref|XP_004977182.1| PREDICTED: small RNA degrading nuclease 5-like isoform X3 [Setaria italica]	7.41851
Unigene_2270	XP_002456022	gi|242053753|ref|XP_002456022.1| hypothetical protein SORBIDRAFT_03g029030 [Sorghum bicolor] >gi|241927997|gb|EES01142.1| hypothetical protein SORBIDRAFT_03g029030 [Sorghum bicolor]	4.01472
Unigene_2272	XP_002441452	gi|242091239|ref|XP_002441452.1| hypothetical protein SORBIDRAFT_09g026990 [Sorghum bicolor] >gi|241946737|gb|EES19882.1| hypothetical protein SORBIDRAFT_09g026990 [Sorghum bicolor]	48.6137
Unigene_2274	XP_002467062	gi|242039335|ref|XP_002467062.1| hypothetical protein SORBIDRAFT_01g019000 [Sorghum bicolor] >gi|241920916|gb|EER94060.1| hypothetical protein SORBIDRAFT_01g019000 [Sorghum bicolor]	4.50289
Unigene_2278	XP_002465134	gi|242035479|ref|XP_002465134.1| hypothetical protein SORBIDRAFT_01g032570 [Sorghum bicolor] >gi|241918988|gb|EER92132.1| hypothetical protein SORBIDRAFT_01g032570 [Sorghum bicolor]	8.96205
Unigene_2280	XP_004970123	gi|514782556|ref|XP_004970123.1| PREDICTED: double-stranded RNA-binding protein 1-like isoform X1 [Setaria italica]	10.1424
Unigene_2281	XP_002457394	gi|242056497|ref|XP_002457394.1| hypothetical protein SORBIDRAFT_03g006630 [Sorghum bicolor] >gi|241929369|gb|EES02514.1| hypothetical protein SORBIDRAFT_03g006630 [Sorghum bicolor]	6.42645
Unigene_2282	ACG29707	gi|195615754|gb|ACG29707.1| hypothetical protein [Zea mays]	11.0806
Unigene_2283	XP_002457093	gi|242055895|ref|XP_002457093.1| hypothetical protein SORBIDRAFT_03g001100 [Sorghum bicolor] >gi|241929068|gb|EES02213.1| hypothetical protein SORBIDRAFT_03g001100 [Sorghum bicolor]	27.2853
Unigene_2288	ACF86768	gi|194705368|gb|ACF86768.1| unknown [Zea mays] >gi|414867310|tpg|DAA45867.1| TPA: putative RING zinc finger domain superfamily protein [Zea mays]	25.3145
Unigene_2291	BAK04315	gi|326524758|dbj|BAK04315.1| predicted protein [Hordeum vulgare subsp. vulgare]	8.18998
Unigene_2292	XP_002438524	gi|242096068|ref|XP_002438524.1| hypothetical protein SORBIDRAFT_10g021360 [Sorghum bicolor] >gi|241916747|gb|EER89891.1| hypothetical protein SORBIDRAFT_10g021360 [Sorghum bicolor]	3.41614
Unigene_2299	XP_002445531	gi|242081525|ref|XP_002445531.1| hypothetical protein SORBIDRAFT_07g020980 [Sorghum bicolor] >gi|241941881|gb|EES15026.1| hypothetical protein SORBIDRAFT_07g020980 [Sorghum bicolor]	54.9331
Unigene_2301	XP_002462813	gi|242050138|ref|XP_002462813.1| hypothetical protein SORBIDRAFT_02g032400 [Sorghum bicolor] >gi|241926190|gb|EER99334.1| hypothetical protein SORBIDRAFT_02g032400 [Sorghum bicolor]	9.0824
Unigene_2305	XP_004973472	gi|514796126|ref|XP_004973472.1| PREDICTED: probable transcription factor RL9-like [Setaria italica]	7.37122
Unigene_2307	XP_002464983	gi|242035177|ref|XP_002464983.1| hypothetical protein SORBIDRAFT_01g029910 [Sorghum bicolor] >gi|241918837|gb|EER91981.1| hypothetical protein SORBIDRAFT_01g029910 [Sorghum bicolor]	3.72949
Unigene_2308	XP_002458200	gi|242058109|ref|XP_002458200.1| hypothetical protein SORBIDRAFT_03g028610 [Sorghum bicolor] >gi|241930175|gb|EES03320.1| hypothetical protein SORBIDRAFT_03g028610 [Sorghum bicolor]	179.693
Unigene_2309	XP_004965908	gi|514766069|ref|XP_004965908.1| PREDICTED: uncharacterized protein LOC101783766 [Setaria italica]	6.7253
Unigene_2315	ACG28880	gi|195614100|gb|ACG28880.1| hemolysin [Zea mays] >gi|413957100|gb|AFW89749.1| hemolysin [Zea mays]	25.321
Unigene_2317	XP_002458561	gi|242058831|ref|XP_002458561.1| hypothetical protein SORBIDRAFT_03g035800 [Sorghum bicolor] >gi|241930536|gb|EES03681.1| hypothetical protein SORBIDRAFT_03g035800 [Sorghum bicolor]	19.5081
Unigene_2320	XP_002467536	gi|242040283|ref|XP_002467536.1| hypothetical protein SORBIDRAFT_01g029737 [Sorghum bicolor] >gi|241921390|gb|EER94534.1| hypothetical protein SORBIDRAFT_01g029737 [Sorghum bicolor]	3.87521
Unigene_2322	XP_004972268	gi|514791199|ref|XP_004972268.1| PREDICTED: probable peptide/nitrate transporter At1g22540-like [Setaria italica]	13.343
Unigene_2323	NP_001044546	gi|297597796|ref|NP_001044546.2| Os01g0802400 [Oryza sativa Japonica Group] >gi|255673785|dbj|BAF06460.2| Os01g0802400 [Oryza sativa Japonica Group]	3.52292
Unigene_2325	XP_004958515	gi|514736740|ref|XP_004958515.1| PREDICTED: NADH dehydrogenase [ubiquinone] flavoprotein 1, mitochondrial-like [Setaria italica]	68.9989
Unigene_2327	XP_002444034	gi|242078531|ref|XP_002444034.1| hypothetical protein SORBIDRAFT_07g006220 [Sorghum bicolor] >gi|241940384|gb|EES13529.1| hypothetical protein SORBIDRAFT_07g006220 [Sorghum bicolor]	18.5291
Unigene_2328	XP_002465908	gi|242037027|ref|XP_002465908.1| hypothetical protein SORBIDRAFT_01g047960 [Sorghum bicolor] >gi|241919762|gb|EER92906.1| hypothetical protein SORBIDRAFT_01g047960 [Sorghum bicolor]	10.2351
Unigene_2331	XP_004975146	gi|514800438|ref|XP_004975146.1| PREDICTED: probable inorganic phosphate transporter 1-5-like [Setaria italica]	33.8377
Unigene_2334	XP_004956185	gi|514727284|ref|XP_004956185.1| PREDICTED: uncharacterized protein LOC101783572 isoform X3 [Setaria italica] >gi|514727288|ref|XP_004956186.1| PREDICTED: uncharacterized protein LOC101783572 isoform X4 [Setaria italica]	4.01464
Unigene_2338	XP_002459122	gi|242059953|ref|XP_002459122.1| hypothetical protein SORBIDRAFT_03g046290 [Sorghum bicolor] >gi|241931097|gb|EES04242.1| hypothetical protein SORBIDRAFT_03g046290 [Sorghum bicolor]	17.5023
Unigene_2339	XP_002464623	gi|242034457|ref|XP_002464623.1| hypothetical protein SORBIDRAFT_01g021950 [Sorghum bicolor] >gi|241918477|gb|EER91621.1| hypothetical protein SORBIDRAFT_01g021950 [Sorghum bicolor]	14.4527
Unigene_2340	XP_003572014	gi|357140941|ref|XP_003572014.1| PREDICTED: calcium-dependent protein kinase isoform 1-like [Brachypodium distachyon]	1.63532
Unigene_2345	XP_002449986	gi|242069419|ref|XP_002449986.1| hypothetical protein SORBIDRAFT_05g026740 [Sorghum bicolor] >gi|241935829|gb|EES08974.1| hypothetical protein SORBIDRAFT_05g026740 [Sorghum bicolor]	16.6046
Unigene_2346	XP_002459473	gi|242043204|ref|XP_002459473.1| hypothetical protein SORBIDRAFT_02g005200 [Sorghum bicolor] >gi|241922850|gb|EER95994.1| hypothetical protein SORBIDRAFT_02g005200 [Sorghum bicolor]	19.9698
Unigene_2348	XP_002463570	gi|242032351|ref|XP_002463570.1| hypothetical protein SORBIDRAFT_01g002300 [Sorghum bicolor] >gi|241917424|gb|EER90568.1| hypothetical protein SORBIDRAFT_01g002300 [Sorghum bicolor]	14.2135
Unigene_2349	XP_002446931	gi|242073990|ref|XP_002446931.1| hypothetical protein SORBIDRAFT_06g025210 [Sorghum bicolor] >gi|241938114|gb|EES11259.1| hypothetical protein SORBIDRAFT_06g025210 [Sorghum bicolor]	16.7817
Unigene_2353	XP_002464510	gi|242034231|ref|XP_002464510.1| hypothetical protein SORBIDRAFT_01g019870 [Sorghum bicolor] >gi|241918364|gb|EER91508.1| hypothetical protein SORBIDRAFT_01g019870 [Sorghum bicolor]	4.38361
Unigene_2359	AAX56323	gi|61814747|gb|AAX56323.1| zeta-carotene desaturase [Sorghum bicolor]	36.819
Unigene_2361	AFW82306	gi|413949657|gb|AFW82306.1| hypothetical protein ZEAMMB73_436679 [Zea mays]	17.9215
Unigene_2362	AAP59437	gi|31872120|gb|AAP59437.1| cell wall invertase [Saccharum hybrid cultivar Pindar]	9.98105
Unigene_2368	XP_002456579	gi|242054867|ref|XP_002456579.1| hypothetical protein SORBIDRAFT_03g038720 [Sorghum bicolor] >gi|241928554|gb|EES01699.1| hypothetical protein SORBIDRAFT_03g038720 [Sorghum bicolor]	4.83527
Unigene_2372	XP_002450059	gi|242069565|ref|XP_002450059.1| hypothetical protein SORBIDRAFT_05g027660 [Sorghum bicolor] >gi|241935902|gb|EES09047.1| hypothetical protein SORBIDRAFT_05g027660 [Sorghum bicolor]	8.22176
Unigene_2374	AFW78865	gi|413946216|gb|AFW78865.1| hypothetical protein ZEAMMB73_167083 [Zea mays]	5.86633
Unigene_2375	NP_001145736	gi|226508096|ref|NP_001145736.1| uncharacterized LOC100279243 [Zea mays] >gi|194689324|gb|ACF78746.1| unknown [Zea mays] >gi|194697106|gb|ACF82637.1| unknown [Zea mays] >gi|194707812|gb|ACF87990.1| unknown [Zea mays] >gi|238010032|gb|ACR36051.1| unknown [Zea mays] >gi|414872547|tpg|DAA51104.1| TPA: putative cyclin-dependent protein kinase C family protein [Zea mays]	50.9749
Unigene_2376	XP_002459832	gi|242043922|ref|XP_002459832.1| hypothetical protein SORBIDRAFT_02g011920 [Sorghum bicolor] >gi|241923209|gb|EER96353.1| hypothetical protein SORBIDRAFT_02g011920 [Sorghum bicolor]	24.5319
Unigene_2379	XP_002448744	gi|242077616|ref|XP_002448744.1| hypothetical protein SORBIDRAFT_06g032460 [Sorghum bicolor] >gi|241939927|gb|EES13072.1| hypothetical protein SORBIDRAFT_06g032460 [Sorghum bicolor]	24.8889
Unigene_2382	XP_004967396	gi|514772021|ref|XP_004967396.1| PREDICTED: activating signal cointegrator 1 complex subUnit 1-like isoform X1 [Setaria italica]	10.8193
Unigene_2383	XP_004956117	gi|514726999|ref|XP_004956117.1| PREDICTED: uncharacterized protein LOC101756687 isoform X1 [Setaria italica]	19.7241
Unigene_2384	XP_002450277	gi|242070001|ref|XP_002450277.1| hypothetical protein SORBIDRAFT_05g003100 [Sorghum bicolor] >gi|241936120|gb|EES09265.1| hypothetical protein SORBIDRAFT_05g003100 [Sorghum bicolor]	83.3933
Unigene_2392	XP_002445696	gi|242081855|ref|XP_002445696.1| hypothetical protein SORBIDRAFT_07g024330 [Sorghum bicolor] >gi|241942046|gb|EES15191.1| hypothetical protein SORBIDRAFT_07g024330 [Sorghum bicolor]	8.16294
Unigene_2394	XP_002452189	gi|242061800|ref|XP_002452189.1| hypothetical protein SORBIDRAFT_04g021410 [Sorghum bicolor] >gi|241932020|gb|EES05165.1| hypothetical protein SORBIDRAFT_04g021410 [Sorghum bicolor]	38.5844
Unigene_2395	XP_002438613	gi|242096246|ref|XP_002438613.1| hypothetical protein SORBIDRAFT_10g022800 [Sorghum bicolor] >gi|241916836|gb|EER89980.1| hypothetical protein SORBIDRAFT_10g022800 [Sorghum bicolor]	21.6786
Unigene_2396	XP_002448264	gi|242076656|ref|XP_002448264.1| hypothetical protein SORBIDRAFT_06g024190 [Sorghum bicolor] >gi|241939447|gb|EES12592.1| hypothetical protein SORBIDRAFT_06g024190 [Sorghum bicolor]	14.6754
Unigene_2398	NP_001168301	gi|293336649|ref|NP_001168301.1| hypothetical protein [Zea mays] >gi|223947321|gb|ACN27744.1| unknown [Zea mays] >gi|223949693|gb|ACN28930.1| unknown [Zea mays] >gi|413943647|gb|AFW76296.1| hypothetical protein ZEAMMB73_911559 [Zea mays]	17.0396
Unigene_2399	XP_002446478	gi|242073084|ref|XP_002446478.1| hypothetical protein SORBIDRAFT_06g016615 [Sorghum bicolor] >gi|241937661|gb|EES10806.1| hypothetical protein SORBIDRAFT_06g016615 [Sorghum bicolor]	5.26353
Unigene_2405	AFW82585	gi|413949936|gb|AFW82585.1| hypothetical protein ZEAMMB73_336603 [Zea mays]	12.1107
Unigene_2408	AFW61232	gi|413921300|gb|AFW61232.1| hypothetical protein ZEAMMB73_806539 [Zea mays]	6.92677
Unigene_2409	XP_002447857	gi|242075842|ref|XP_002447857.1| hypothetical protein SORBIDRAFT_06g017025 [Sorghum bicolor] >gi|241939040|gb|EES12185.1| hypothetical protein SORBIDRAFT_06g017025 [Sorghum bicolor]	14.9708
Unigene_2413	XP_002451623	gi|242060668|ref|XP_002451623.1| hypothetical protein SORBIDRAFT_04g004790 [Sorghum bicolor] >gi|241931454|gb|EES04599.1| hypothetical protein SORBIDRAFT_04g004790 [Sorghum bicolor]	5.27328
Unigene_2414	NP_001141043	gi|226502022|ref|NP_001141043.1| uncharacterized protein LOC100273124 [Zea mays] >gi|194702378|gb|ACF85273.1| unknown [Zea mays] >gi|414880525|tpg|DAA57656.1| TPA: hypothetical protein ZEAMMB73_605831 [Zea mays]	4.37951
Unigene_2426	XP_002464489	gi|242034189|ref|XP_002464489.1| hypothetical protein SORBIDRAFT_01g019340 [Sorghum bicolor] >gi|241918343|gb|EER91487.1| hypothetical protein SORBIDRAFT_01g019340 [Sorghum bicolor]	2.55199
Unigene_2432	XP_002452139	gi|242061700|ref|XP_002452139.1| hypothetical protein SORBIDRAFT_04g020520 [Sorghum bicolor] >gi|241931970|gb|EES05115.1| hypothetical protein SORBIDRAFT_04g020520 [Sorghum bicolor]	12.4697
Unigene_2433	XP_002444316	gi|242079095|ref|XP_002444316.1| hypothetical protein SORBIDRAFT_07g020060 [Sorghum bicolor] >gi|241940666|gb|EES13811.1| hypothetical protein SORBIDRAFT_07g020060 [Sorghum bicolor]	6.50397
Unigene_2435	XP_002462016	gi|242048540|ref|XP_002462016.1| hypothetical protein SORBIDRAFT_02g012610 [Sorghum bicolor] >gi|241925393|gb|EER98537.1| hypothetical protein SORBIDRAFT_02g012610 [Sorghum bicolor]	6.51608
Unigene_2436	NP_001148823	gi|226502905|ref|NP_001148823.1| LOC100282440 [Zea mays] >gi|195622396|gb|ACG33028.1| transcription initiation factor IIF, alpha subUnit [Zea mays] >gi|413934391|gb|AFW68942.1| transcription initiation factor IIF, alpha subUnit [Zea mays]	54.1509
Unigene_2443	XP_002441370	gi|242091075|ref|XP_002441370.1| hypothetical protein SORBIDRAFT_09g025440 [Sorghum bicolor] >gi|241946655|gb|EES19800.1| hypothetical protein SORBIDRAFT_09g025440 [Sorghum bicolor]	4.31409
Unigene_2448	XP_004982584	gi|514815665|ref|XP_004982584.1| PREDICTED: geraniol 8-hydroxylase-like [Setaria italica]	52.2709
Unigene_2452	XP_002438614	gi|242096248|ref|XP_002438614.1| hypothetical protein SORBIDRAFT_10g022820 [Sorghum bicolor] >gi|241916837|gb|EER89981.1| hypothetical protein SORBIDRAFT_10g022820 [Sorghum bicolor]	22.7337
Unigene_2453	XP_002442407	gi|242083964|ref|XP_002442407.1| hypothetical protein SORBIDRAFT_08g019520 [Sorghum bicolor] >gi|241943100|gb|EES16245.1| hypothetical protein SORBIDRAFT_08g019520 [Sorghum bicolor]	122.87
Unigene_2454	XP_002455982	gi|242053673|ref|XP_002455982.1| hypothetical protein SORBIDRAFT_03g028460 [Sorghum bicolor] >gi|241927957|gb|EES01102.1| hypothetical protein SORBIDRAFT_03g028460 [Sorghum bicolor]	5.77363
Unigene_2467	XP_002459585	gi|242043428|ref|XP_002459585.1| hypothetical protein SORBIDRAFT_02g007080 [Sorghum bicolor] >gi|241922962|gb|EER96106.1| hypothetical protein SORBIDRAFT_02g007080 [Sorghum bicolor]	4.55575
Unigene_2469	ADD62967	gi|290790709|gb|ADD62967.1| ATP synthase CF1 alpha subUnit [Oryza australiensis]	11.6593
Unigene_2470	XP_002461700	gi|242047908|ref|XP_002461700.1| hypothetical protein SORBIDRAFT_02g006790 [Sorghum bicolor] >gi|241925077|gb|EER98221.1| hypothetical protein SORBIDRAFT_02g006790 [Sorghum bicolor]	65.7528
Unigene_2472	XP_002437022	gi|242093064|ref|XP_002437022.1| hypothetical protein SORBIDRAFT_10g018270 [Sorghum bicolor] >gi|241915245|gb|EER88389.1| hypothetical protein SORBIDRAFT_10g018270 [Sorghum bicolor]	19.0706
Unigene_2474	XP_002468117	gi|242041445|ref|XP_002468117.1| hypothetical protein SORBIDRAFT_01g039850 [Sorghum bicolor] >gi|241921971|gb|EER95115.1| hypothetical protein SORBIDRAFT_01g039850 [Sorghum bicolor]	19.5225
Unigene_2475	XP_002459025	gi|242059759|ref|XP_002459025.1| hypothetical protein SORBIDRAFT_03g044700 [Sorghum bicolor] >gi|241931000|gb|EES04145.1| hypothetical protein SORBIDRAFT_03g044700 [Sorghum bicolor]	11.7496
Unigene_2479	XP_002461963	gi|242048434|ref|XP_002461963.1| hypothetical protein SORBIDRAFT_02g011280 [Sorghum bicolor] >gi|241925340|gb|EER98484.1| hypothetical protein SORBIDRAFT_02g011280 [Sorghum bicolor]	8.78349
Unigene_2483	AFW70133	gi|413935582|gb|AFW70133.1| hypothetical protein ZEAMMB73_937323 [Zea mays]	8.19491
Unigene_2484	XP_002458504	gi|242058717|ref|XP_002458504.1| hypothetical protein SORBIDRAFT_03g034880 [Sorghum bicolor] >gi|241930479|gb|EES03624.1| hypothetical protein SORBIDRAFT_03g034880 [Sorghum bicolor]	10.4134
Unigene_2488	XP_002466575	gi|242038361|ref|XP_002466575.1| hypothetical protein SORBIDRAFT_01g010260 [Sorghum bicolor] >gi|241920429|gb|EER93573.1| hypothetical protein SORBIDRAFT_01g010260 [Sorghum bicolor]	1.44882
Unigene_2490	AFW86458	gi|413953809|gb|AFW86458.1| putative domain of unknown function (DUF605) family protein [Zea mays]	31.4804
Unigene_2491	ACR34427	gi|238006784|gb|ACR34427.1| unknown [Zea mays]	23.4969
Unigene_2493	XP_002448662	gi|242077452|ref|XP_002448662.1| hypothetical protein SORBIDRAFT_06g030980 [Sorghum bicolor] >gi|241939845|gb|EES12990.1| hypothetical protein SORBIDRAFT_06g030980 [Sorghum bicolor]	105.555
Unigene_2494	NP_001132088	gi|212720758|ref|NP_001132088.1| uncharacterized protein LOC100193503 [Zea mays] >gi|195607946|gb|ACG25803.1| ATP-dependent RNA helicase DBP5 [Zea mays]	39.8268
Unigene_2498	AFW60418	gi|413920486|gb|AFW60418.1| hypothetical protein ZEAMMB73_491408 [Zea mays]	9.48042
Unigene_2499	AFW79364	gi|413946715|gb|AFW79364.1| putative protein phosphatase 2C family protein [Zea mays]	13.1794
Unigene_2500	XP_002442196	gi|242083542|ref|XP_002442196.1| hypothetical protein SORBIDRAFT_08g016196 [Sorghum bicolor] >gi|241942889|gb|EES16034.1| hypothetical protein SORBIDRAFT_08g016196 [Sorghum bicolor]	37.9931
Unigene_2501	XP_002448297	gi|242076722|ref|XP_002448297.1| hypothetical protein SORBIDRAFT_06g024830 [Sorghum bicolor] >gi|241939480|gb|EES12625.1| hypothetical protein SORBIDRAFT_06g024830 [Sorghum bicolor]	146.382
Unigene_2507	XP_002437889	gi|242094798|ref|XP_002437889.1| hypothetical protein SORBIDRAFT_10g004460 [Sorghum bicolor] >gi|241916112|gb|EER89256.1| hypothetical protein SORBIDRAFT_10g004460 [Sorghum bicolor]	21.8142
Unigene_2511	XP_002449115	gi|242067677|ref|XP_002449115.1| hypothetical protein SORBIDRAFT_05g005330 [Sorghum bicolor] >gi|241934958|gb|EES08103.1| hypothetical protein SORBIDRAFT_05g005330 [Sorghum bicolor]	6.77149
Unigene_2513	XP_002448237	gi|242076602|ref|XP_002448237.1| hypothetical protein SORBIDRAFT_06g023820 [Sorghum bicolor] >gi|241939420|gb|EES12565.1| hypothetical protein SORBIDRAFT_06g023820 [Sorghum bicolor]	57.3703
Unigene_2514	XP_002455087	gi|242051883|ref|XP_002455087.1| hypothetical protein SORBIDRAFT_03g004150 [Sorghum bicolor] >gi|241927062|gb|EES00207.1| hypothetical protein SORBIDRAFT_03g004150 [Sorghum bicolor]	337.984
Unigene_2516	XP_002458655	gi|242059019|ref|XP_002458655.1| hypothetical protein SORBIDRAFT_03g037510 [Sorghum bicolor] >gi|241930630|gb|EES03775.1| hypothetical protein SORBIDRAFT_03g037510 [Sorghum bicolor]	14.889
Unigene_2525	XP_004985079	gi|514820786|ref|XP_004985079.1| PREDICTED: peptide transporter PTR2-like isoform X2 [Setaria italica]	6.66024
Unigene_2526	NP_001142124	gi|226493932|ref|NP_001142124.1| uncharacterized protein LOC100274288 precursor [Zea mays] >gi|194707226|gb|ACF87697.1| unknown [Zea mays] >gi|194707228|gb|ACF87698.1| unknown [Zea mays] >gi|238015136|gb|ACR38603.1| unknown [Zea mays] >gi|414872324|tpg|DAA50881.1| TPA: hypothetical protein ZEAMMB73_806821 [Zea mays]	26.5953
Unigene_2530	XP_002460828	gi|242045914|ref|XP_002460828.1| hypothetical protein SORBIDRAFT_02g035710 [Sorghum bicolor] >gi|241924205|gb|EER97349.1| hypothetical protein SORBIDRAFT_02g035710 [Sorghum bicolor]	22.6722
Unigene_2536	XP_002440683	gi|242089701|ref|XP_002440683.1| hypothetical protein SORBIDRAFT_09g005080 [Sorghum bicolor] >gi|241945968|gb|EES19113.1| hypothetical protein SORBIDRAFT_09g005080 [Sorghum bicolor]	21.8467
Unigene_2538	XP_002456156	gi|242054021|ref|XP_002456156.1| hypothetical protein SORBIDRAFT_03g031370 [Sorghum bicolor] >gi|241928131|gb|EES01276.1| hypothetical protein SORBIDRAFT_03g031370 [Sorghum bicolor]	8.54674
Unigene_2539	XP_002509928	gi|255537723|ref|XP_002509928.1| Coiled-coil domain-containing protein, putative [Ricinus commUnis] >gi|223549827|gb|EEF51315.1| Coiled-coil domain-containing protein, putative [Ricinus commUnis]	10.1464
Unigene_2541	AFW86925	gi|413954276|gb|AFW86925.1| putative leucine-rich repeat receptor-like protein kinase family protein [Zea mays]	4.61615
Unigene_2543	XP_002454175	gi|242065772|ref|XP_002454175.1| hypothetical protein SORBIDRAFT_04g026040 [Sorghum bicolor] >gi|241934006|gb|EES07151.1| hypothetical protein SORBIDRAFT_04g026040 [Sorghum bicolor]	2.011
Unigene_2545	XP_002456193	gi|242054095|ref|XP_002456193.1| hypothetical protein SORBIDRAFT_03g031940 [Sorghum bicolor] >gi|241928168|gb|EES01313.1| hypothetical protein SORBIDRAFT_03g031940 [Sorghum bicolor]	22.8065
Unigene_2546	DAA50685	gi|414872128|tpg|DAA50685.1| TPA: hypothetical protein ZEAMMB73_327348 [Zea mays]	254.37
Unigene_2547	XP_002444009	gi|242078481|ref|XP_002444009.1| hypothetical protein SORBIDRAFT_07g005820 [Sorghum bicolor] >gi|241940359|gb|EES13504.1| hypothetical protein SORBIDRAFT_07g005820 [Sorghum bicolor]	6.63973
Unigene_2555	XP_004976279	gi|514802774|ref|XP_004976279.1| PREDICTED: UDP-glycosyltransferase 73C6-like [Setaria italica]	31.3212
Unigene_2556	XP_002452751	gi|242062924|ref|XP_002452751.1| hypothetical protein SORBIDRAFT_04g031770 [Sorghum bicolor] >gi|241932582|gb|EES05727.1| hypothetical protein SORBIDRAFT_04g031770 [Sorghum bicolor]	11.1731
Unigene_2557	XP_002464996	gi|242035203|ref|XP_002464996.1| hypothetical protein SORBIDRAFT_01g030130 [Sorghum bicolor] >gi|241918850|gb|EER91994.1| hypothetical protein SORBIDRAFT_01g030130 [Sorghum bicolor]	5.99865
Unigene_2558	XP_002468649	gi|242042509|ref|XP_002468649.1| hypothetical protein SORBIDRAFT_01g049610 [Sorghum bicolor] >gi|241922503|gb|EER95647.1| hypothetical protein SORBIDRAFT_01g049610 [Sorghum bicolor]	5.63232
Unigene_2563	NP_001145739	gi|226530462|ref|NP_001145739.1| uncharacterized protein LOC100279246 [Zea mays] >gi|219884237|gb|ACL52493.1| unknown [Zea mays] >gi|414865753|tpg|DAA44310.1| TPA: hypothetical protein ZEAMMB73_610940 [Zea mays]	12.6624
Unigene_2566	XP_004954547	gi|514720684|ref|XP_004954547.1| PREDICTED: translation initiation factor IF-2, chloroplastic-like isoform X2 [Setaria italica]	56.7973
Unigene_2568	XP_002456190	gi|242054089|ref|XP_002456190.1| hypothetical protein SORBIDRAFT_03g031900 [Sorghum bicolor] >gi|241928165|gb|EES01310.1| hypothetical protein SORBIDRAFT_03g031900 [Sorghum bicolor]	11.2402
Unigene_2570	XP_002458478	gi|242058665|ref|XP_002458478.1| hypothetical protein SORBIDRAFT_03g034420 [Sorghum bicolor] >gi|241930453|gb|EES03598.1| hypothetical protein SORBIDRAFT_03g034420 [Sorghum bicolor]	6.10181
Unigene_2573	XP_002460319	gi|242044896|ref|XP_002460319.1| hypothetical protein SORBIDRAFT_02g026430 [Sorghum bicolor] >gi|241923696|gb|EER96840.1| hypothetical protein SORBIDRAFT_02g026430 [Sorghum bicolor]	73.4531
Unigene_2575	XP_002466132	gi|242037475|ref|XP_002466132.1| hypothetical protein SORBIDRAFT_01g001970 [Sorghum bicolor] >gi|241919986|gb|EER93130.1| hypothetical protein SORBIDRAFT_01g001970 [Sorghum bicolor] >gi|482660187|gb|AGK25007.1| ammonium transporter [Sorghum bicolor]	34.5202
Unigene_2576	XP_004981662	gi|514813761|ref|XP_004981662.1| PREDICTED: protein transport protein Sec61 subUnit alpha-like [Setaria italica]	23.7642
Unigene_2578	XP_002456219	gi|242054147|ref|XP_002456219.1| hypothetical protein SORBIDRAFT_03g032310 [Sorghum bicolor] >gi|241928194|gb|EES01339.1| hypothetical protein SORBIDRAFT_03g032310 [Sorghum bicolor]	15.2146
Unigene_2582	XP_002461903	gi|242048314|ref|XP_002461903.1| hypothetical protein SORBIDRAFT_02g010220 [Sorghum bicolor] >gi|241925280|gb|EER98424.1| hypothetical protein SORBIDRAFT_02g010220 [Sorghum bicolor]	20.2249
Unigene_2583	XP_002440701	gi|242089737|ref|XP_002440701.1| hypothetical protein SORBIDRAFT_09g005370 [Sorghum bicolor] >gi|241945986|gb|EES19131.1| hypothetical protein SORBIDRAFT_09g005370 [Sorghum bicolor]	6.34326
Unigene_2585	NP_001183099	gi|308081672|ref|NP_001183099.1| uncharacterized protein LOC100501461 [Zea mays] >gi|238009306|gb|ACR35688.1| unknown [Zea mays]	7.3545
Unigene_2587	XP_002454998	gi|242051705|ref|XP_002454998.1| hypothetical protein SORBIDRAFT_03g002710 [Sorghum bicolor] >gi|241926973|gb|EES00118.1| hypothetical protein SORBIDRAFT_03g002710 [Sorghum bicolor]	30.9939
Unigene_2588	XP_002436566	gi|242092152|ref|XP_002436566.1| hypothetical protein SORBIDRAFT_10g004900 [Sorghum bicolor] >gi|241914789|gb|EER87933.1| hypothetical protein SORBIDRAFT_10g004900 [Sorghum bicolor]	74.6986
Unigene_2590	XP_002448800	gi|242077728|ref|XP_002448800.1| hypothetical protein SORBIDRAFT_06g033410 [Sorghum bicolor] >gi|241939983|gb|EES13128.1| hypothetical protein SORBIDRAFT_06g033410 [Sorghum bicolor]	19.2043
Unigene_2591	XP_004953808	gi|514717706|ref|XP_004953808.1| PREDICTED: mitogen-activated protein kinase kinase 6-like isoform X1 [Setaria italica] >gi|514717710|ref|XP_004953809.1| PREDICTED: mitogen-activated protein kinase kinase 6-like isoform X2 [Setaria italica] >gi|514717714|ref|XP_004953810.1| PREDICTED: mitogen-activated protein kinase kinase 6-like isoform X3 [Setaria italica] >gi|514717718|ref|XP_004953811.1| PRE…	14.5068
Unigene_2592	AFW65135	gi|413925203|gb|AFW65135.1| hypothetical protein ZEAMMB73_625740 [Zea mays] >gi|413925204|gb|AFW65136.1| hypothetical protein ZEAMMB73_625740 [Zea mays]	21.9675
Unigene_2593	AFW67159	gi|413932608|gb|AFW67159.1| hypothetical protein ZEAMMB73_031831 [Zea mays]	15.2437
Unigene_2594	AFW82638	gi|413949989|gb|AFW82638.1| putative PWWP domain family protein [Zea mays]	9.76332
Unigene_2595	XP_002447084	gi|242074296|ref|XP_002447084.1| hypothetical protein SORBIDRAFT_06g028280 [Sorghum bicolor] >gi|241938267|gb|EES11412.1| hypothetical protein SORBIDRAFT_06g028280 [Sorghum bicolor]	3.59216
Unigene_2596	XP_002457484	gi|242056677|ref|XP_002457484.1| hypothetical protein SORBIDRAFT_03g008090 [Sorghum bicolor] >gi|241929459|gb|EES02604.1| hypothetical protein SORBIDRAFT_03g008090 [Sorghum bicolor]	4.8356
Unigene_2597	XP_002446674	gi|242073476|ref|XP_002446674.1| hypothetical protein SORBIDRAFT_06g020260 [Sorghum bicolor] >gi|241937857|gb|EES11002.1| hypothetical protein SORBIDRAFT_06g020260 [Sorghum bicolor]	2.21056
Unigene_2598	DAA53825	gi|414876694|tpg|DAA53825.1| TPA: 1-deoxy-D-xylulose 5-phosphate reductoisomeraseputative 1-deoxy-D-xylulose 5-phosphate reductoisomerase [Zea mays]	59.3379
Unigene_2602	NP_001146470	gi|226508266|ref|NP_001146470.1| uncharacterized protein LOC100280058 [Zea mays] >gi|219887425|gb|ACL54087.1| unknown [Zea mays] >gi|413949796|gb|AFW82445.1| hypothetical protein ZEAMMB73_396305 [Zea mays]	2.6762
Unigene_2603	XP_002449472	gi|242068391|ref|XP_002449472.1| hypothetical protein SORBIDRAFT_05g015560 [Sorghum bicolor] >gi|241935315|gb|EES08460.1| hypothetical protein SORBIDRAFT_05g015560 [Sorghum bicolor]	17.0262
Unigene_2606	XP_002455111	gi|242051931|ref|XP_002455111.1| hypothetical protein SORBIDRAFT_03g004540 [Sorghum bicolor] >gi|241927086|gb|EES00231.1| hypothetical protein SORBIDRAFT_03g004540 [Sorghum bicolor]	39.2491
Unigene_2610	DAA47214	gi|414868657|tpg|DAA47214.1| TPA: hypothetical protein ZEAMMB73_249241, partial [Zea mays]	42.6701
Unigene_2612	NP_001043156	gi|115436870|ref|NP_001043156.1| Os01g0508000 [Oryza sativa Japonica Group] >gi|75251390|sp|Q5QMT0.1|BGL01_ORYSJ RecName: Full=Beta-glucosidase 1; Short=Os1bglu1; Flags: Precursor >gi|56201843|dbj|BAD73293.1| putative beta-glucosidase [Oryza sativa Japonica Group] >gi|113532687|dbj|BAF05070.1| Os01g0508000 [Oryza sativa Japonica Group]	3.83708
Unigene_2614	XP_002458039	gi|242057787|ref|XP_002458039.1| hypothetical protein SORBIDRAFT_03g026010 [Sorghum bicolor] >gi|241930014|gb|EES03159.1| hypothetical protein SORBIDRAFT_03g026010 [Sorghum bicolor]	12.8981
Unigene_2616	XP_002444538	gi|242079539|ref|XP_002444538.1| hypothetical protein SORBIDRAFT_07g023510 [Sorghum bicolor] >gi|241940888|gb|EES14033.1| hypothetical protein SORBIDRAFT_07g023510 [Sorghum bicolor]	6.1948
Unigene_2617	AFW68545	gi|413933994|gb|AFW68545.1| hypothetical protein ZEAMMB73_527446 [Zea mays]	3.74462
Unigene_2621	XP_002448637	gi|242077402|ref|XP_002448637.1| hypothetical protein SORBIDRAFT_06g030600 [Sorghum bicolor] >gi|241939820|gb|EES12965.1| hypothetical protein SORBIDRAFT_06g030600 [Sorghum bicolor]	16.9526
Unigene_2624	XP_004983587	gi|514817745|ref|XP_004983587.1| PREDICTED: peptide transporter PTR2-like isoform X1 [Setaria italica] >gi|514817747|ref|XP_004983588.1| PREDICTED: peptide transporter PTR2-like isoform X2 [Setaria italica] >gi|514817749|ref|XP_004983589.1| PREDICTED: peptide transporter PTR2-like isoform X3 [Setaria italica] >gi|514817751|ref|XP_004983590.1| PREDICTED: peptide transporter PTR2-like isoform X4 [S…	10.8849
Unigene_2633	XP_002458683	gi|242059075|ref|XP_002458683.1| hypothetical protein SORBIDRAFT_03g038160 [Sorghum bicolor] >gi|241930658|gb|EES03803.1| hypothetical protein SORBIDRAFT_03g038160 [Sorghum bicolor]	101.447
Unigene_2637	AFW71855	gi|413937304|gb|AFW71855.1| ferrochelatase [Zea mays]	56.1996
Unigene_2642	XP_002456346	gi|242054401|ref|XP_002456346.1| hypothetical protein SORBIDRAFT_03g034380 [Sorghum bicolor] >gi|241928321|gb|EES01466.1| hypothetical protein SORBIDRAFT_03g034380 [Sorghum bicolor]	13.6903
Unigene_2647	XP_002446966	gi|242074060|ref|XP_002446966.1| hypothetical protein SORBIDRAFT_06g025990 [Sorghum bicolor] >gi|241938149|gb|EES11294.1| hypothetical protein SORBIDRAFT_06g025990 [Sorghum bicolor]	10.4153
Unigene_2653	XP_002454377	gi|242066176|ref|XP_002454377.1| hypothetical protein SORBIDRAFT_04g029680 [Sorghum bicolor] >gi|241934208|gb|EES07353.1| hypothetical protein SORBIDRAFT_04g029680 [Sorghum bicolor]	10.0434
Unigene_2660	XP_002441790	gi|242082730|ref|XP_002441790.1| hypothetical protein SORBIDRAFT_08g002330 [Sorghum bicolor] >gi|27542755|gb|AAO16688.1| RPT2-like protein [Sorghum bicolor] >gi|241942483|gb|EES15628.1| hypothetical protein SORBIDRAFT_08g002330 [Sorghum bicolor]	90.3665
Unigene_2662	XP_002264911	gi|225465427|ref|XP_002264911.1| PREDICTED: uncharacterized protein LOC100263724 [Vitis vinifera]	32.067
Unigene_2666	NP_001150627	gi|226509781|ref|NP_001150627.1| ruvB-like 2 [Zea mays] >gi|195638154|gb|ACG38545.1| ruvB-like 2 [Zea mays] >gi|195640692|gb|ACG39814.1| ruvB-like 2 [Zea mays] >gi|223948087|gb|ACN28127.1| unknown [Zea mays] >gi|414590655|tpg|DAA41226.1| TPA: hypothetical protein ZEAMMB73_578307 [Zea mays]	22.4049
Unigene_2676	XP_002467736	gi|242040683|ref|XP_002467736.1| hypothetical protein SORBIDRAFT_01g033210 [Sorghum bicolor] >gi|241921590|gb|EER94734.1| hypothetical protein SORBIDRAFT_01g033210 [Sorghum bicolor]	8.97934
Unigene_2682	XP_002458797	gi|242059303|ref|XP_002458797.1| hypothetical protein SORBIDRAFT_03g040440 [Sorghum bicolor] >gi|241930772|gb|EES03917.1| hypothetical protein SORBIDRAFT_03g040440 [Sorghum bicolor]	13.6093
Unigene_2684	XP_002448420	gi|242076968|ref|XP_002448420.1| hypothetical protein SORBIDRAFT_06g026880 [Sorghum bicolor] >gi|241939603|gb|EES12748.1| hypothetical protein SORBIDRAFT_06g026880 [Sorghum bicolor]	3.92846
Unigene_2685	EMS48174	gi|473886719|gb|EMS48174.1| hypothetical protein TRIUR3_06308 [Triticum urartu]	3.36725
Unigene_2687	DAA46984	gi|414868427|tpg|DAA46984.1| TPA: hypothetical protein ZEAMMB73_842284 [Zea mays]	2.05776
Unigene_2690	XP_002264858	gi|225465425|ref|XP_002264858.1| PREDICTED: uncharacterized protein LOC100241465 [Vitis vinifera]	15.6506
Unigene_2691	XP_002456159	gi|242054027|ref|XP_002456159.1| hypothetical protein SORBIDRAFT_03g031400 [Sorghum bicolor] >gi|241928134|gb|EES01279.1| hypothetical protein SORBIDRAFT_03g031400 [Sorghum bicolor]	71.9273
Unigene_2693	XP_004966182	gi|514767194|ref|XP_004966182.1| PREDICTED: DNA repair protein REV1-like isoform X1 [Setaria italica]	1.68689
Unigene_2694	XP_002451416	gi|242060254|ref|XP_002451416.1| hypothetical protein SORBIDRAFT_04g001780 [Sorghum bicolor] >gi|241931247|gb|EES04392.1| hypothetical protein SORBIDRAFT_04g001780 [Sorghum bicolor]	29.2864
Unigene_2695	ACN27884	gi|223947601|gb|ACN27884.1| unknown [Zea mays] >gi|414870746|tpg|DAA49303.1| TPA: hypothetical protein ZEAMMB73_777537 [Zea mays]	5.06068
Unigene_2696	XP_002455899	gi|242053507|ref|XP_002455899.1| hypothetical protein SORBIDRAFT_03g027000 [Sorghum bicolor] >gi|241927874|gb|EES01019.1| hypothetical protein SORBIDRAFT_03g027000 [Sorghum bicolor]	7.91903
Unigene_2698	XP_002457335	gi|242056379|ref|XP_002457335.1| hypothetical protein SORBIDRAFT_03g005800 [Sorghum bicolor] >gi|241929310|gb|EES02455.1| hypothetical protein SORBIDRAFT_03g005800 [Sorghum bicolor]	5.1544
Unigene_2699	XP_004956927	gi|514730390|ref|XP_004956927.1| PREDICTED: exocyst complex protein exo70-like [Setaria italica]	10.3557
Unigene_2703	XP_002459116	gi|242059941|ref|XP_002459116.1| hypothetical protein SORBIDRAFT_03g046200 [Sorghum bicolor] >gi|241931091|gb|EES04236.1| hypothetical protein SORBIDRAFT_03g046200 [Sorghum bicolor]	7.46495
Unigene_2709	NP_001150833	gi|226498208|ref|NP_001150833.1| cysteine-type peptidase [Zea mays] >gi|195642244|gb|ACG40590.1| cysteine-type peptidase [Zea mays]	6.99545
Unigene_2710	XP_002462981	gi|242050474|ref|XP_002462981.1| hypothetical protein SORBIDRAFT_02g035770 [Sorghum bicolor] >gi|241926358|gb|EER99502.1| hypothetical protein SORBIDRAFT_02g035770 [Sorghum bicolor]	8.40393
Unigene_2718	XP_002441849	gi|242082848|ref|XP_002441849.1| hypothetical protein SORBIDRAFT_08g003440 [Sorghum bicolor] >gi|241942542|gb|EES15687.1| hypothetical protein SORBIDRAFT_08g003440 [Sorghum bicolor]	256.672
Unigene_2724	XP_002443200	gi|242085550|ref|XP_002443200.1| hypothetical protein SORBIDRAFT_08g015300 [Sorghum bicolor] >gi|241943893|gb|EES17038.1| hypothetical protein SORBIDRAFT_08g015300 [Sorghum bicolor]	3.01062
Unigene_2725	NP_001105340	gi|162462751|ref|NP_001105340.1| ATP synthase subUnit beta, mitochondrial precursor [Zea mays] >gi|114420|sp|P19023.1|ATPBM_MAIZE RecName: Full=ATP synthase subUnit beta, mitochondrial; Flags: Precursor >gi|22173|emb|CAA38140.1| unnamed protein product [Zea mays] >gi|897618|gb|AAA70268.1| mitochondrial F-1-ATPase subUnit 2 [Zea mays] >gi|223943103|gb|ACN25635.1| unknown [Zea mays] >gi|413946408|g…	210.179
Unigene_2726	NP_043049	gi|11467217|ref|NP_043049.1| photosystem II 47 kDa protein [Zea mays] >gi|48478795|ref|YP_024402.1| photosystem II 47 kDa protein [Saccharum hybrid cultivar SP-80-3280] >gi|50812553|ref|YP_054655.1| photosystem II 47 kDa protein [Saccharum hybrid cultivar NCo 310] >gi|118614517|ref|YP_899433.1| photosystem II CP47 chlorophyll apoprotein [Sorghum bicolor] >gi|345895243|ref|YP_004841974.1| photosys…	12.3247
Unigene_2727	AFW69152	gi|413934601|gb|AFW69152.1| putative ubiquitin carboxyl-terminal hydrolase superfamily protein [Zea mays]	9.73746
Unigene_2728	XP_002439749	gi|242087833|ref|XP_002439749.1| hypothetical protein SORBIDRAFT_09g019440 [Sorghum bicolor] >gi|241945034|gb|EES18179.1| hypothetical protein SORBIDRAFT_09g019440 [Sorghum bicolor]	5.6449
Unigene_2733	XP_002457385	gi|242056479|ref|XP_002457385.1| hypothetical protein SORBIDRAFT_03g006480 [Sorghum bicolor] >gi|241929360|gb|EES02505.1| hypothetical protein SORBIDRAFT_03g006480 [Sorghum bicolor]	10.2549
Unigene_2735	XP_002436338	gi|242091696|ref|XP_002436338.1| hypothetical protein SORBIDRAFT_10g000710 [Sorghum bicolor] >gi|241914561|gb|EER87705.1| hypothetical protein SORBIDRAFT_10g000710 [Sorghum bicolor]	15.4124
Unigene_2737	NP_001167697	gi|293334977|ref|NP_001167697.1| BRASSINOSTEROID INSENSITIVE 1-associated receptor kinase 1 [Zea mays] >gi|195647440|gb|ACG43188.1| BRASSINOSTEROID INSENSITIVE 1-associated receptor kinase 1 precursor [Zea mays]	17.0621
Unigene_2738	XP_002446536	gi|242073200|ref|XP_002446536.1| hypothetical protein SORBIDRAFT_06g017740 [Sorghum bicolor] >gi|241937719|gb|EES10864.1| hypothetical protein SORBIDRAFT_06g017740 [Sorghum bicolor]	20.5027
Unigene_2742	DAA56836	gi|414879705|tpg|DAA56836.1| TPA: putative POX domain/homeobox DNA-binding domain family protein [Zea mays]	14.7054
Unigene_2743	XP_002458018	gi|242057745|ref|XP_002458018.1| hypothetical protein SORBIDRAFT_03g025570 [Sorghum bicolor] >gi|241929993|gb|EES03138.1| hypothetical protein SORBIDRAFT_03g025570 [Sorghum bicolor]	5.0432
Unigene_2744	AAV97867	gi|56553448|gb|AAV97867.1| cryptochrome 2 [Sorghum bicolor]	57.3134
Unigene_2745	DAA44000	gi|414865443|tpg|DAA44000.1| TPA: hypothetical protein ZEAMMB73_586746 [Zea mays]	438.201
Unigene_2749	XP_002466936	gi|242039083|ref|XP_002466936.1| hypothetical protein SORBIDRAFT_01g017010 [Sorghum bicolor] >gi|241920790|gb|EER93934.1| hypothetical protein SORBIDRAFT_01g017010 [Sorghum bicolor]	16.0093
Unigene_2752	XP_002453476	gi|242064374|ref|XP_002453476.1| hypothetical protein SORBIDRAFT_04g006590 [Sorghum bicolor] >gi|241933307|gb|EES06452.1| hypothetical protein SORBIDRAFT_04g006590 [Sorghum bicolor]	20.9679
Unigene_2753	NP_001241808	gi|363543189|ref|NP_001241808.1| catalase isozyme B [Zea mays] >gi|195658913|gb|ACG48924.1| catalase isozyme B [Zea mays] >gi|223942989|gb|ACN25578.1| unknown [Zea mays] >gi|413935032|gb|AFW69583.1| catalase1 [Zea mays]	157.165
Unigene_2758	XP_002463342	gi|242051196|ref|XP_002463342.1| hypothetical protein SORBIDRAFT_02g042070 [Sorghum bicolor] >gi|241926719|gb|EER99863.1| hypothetical protein SORBIDRAFT_02g042070 [Sorghum bicolor]	9.49222
Unigene_2759	NP_001132264	gi|323714243|ref|NP_001132264.2| sugar transporter protein ERD6 isoform L [Zea mays] >gi|223949471|gb|ACN28819.1| unknown [Zea mays] >gi|262093566|gb|ACY26054.1| sugar transporter protein ERD6-L [Zea mays] >gi|413948590|gb|AFW81239.1| sugar transport1 isoform 1 [Zea mays] >gi|413948591|gb|AFW81240.1| sugar transport1 isoform 2 [Zea mays]	14.7814
Unigene_2760	NP_001145800	gi|226505700|ref|NP_001145800.1| uncharacterized protein LOC100279307 [Zea mays] >gi|219884479|gb|ACL52614.1| unknown [Zea mays] >gi|413918303|gb|AFW58235.1| hypothetical protein ZEAMMB73_382149 [Zea mays]	17.001
Unigene_2761	XP_002457596	gi|242056901|ref|XP_002457596.1| hypothetical protein SORBIDRAFT_03g009960 [Sorghum bicolor] >gi|241929571|gb|EES02716.1| hypothetical protein SORBIDRAFT_03g009960 [Sorghum bicolor]	8.5005
Unigene_2764	XP_002438253	gi|242095526|ref|XP_002438253.1| hypothetical protein SORBIDRAFT_10g010610 [Sorghum bicolor] >gi|241916476|gb|EER89620.1| hypothetical protein SORBIDRAFT_10g010610 [Sorghum bicolor]	3.778
Unigene_2766	XP_002456644	gi|242054997|ref|XP_002456644.1| hypothetical protein SORBIDRAFT_03g040010 [Sorghum bicolor] >gi|241928619|gb|EES01764.1| hypothetical protein SORBIDRAFT_03g040010 [Sorghum bicolor]	7.46155
Unigene_2768	XP_002468432	gi|242042075|ref|XP_002468432.1| hypothetical protein SORBIDRAFT_01g045870 [Sorghum bicolor] >gi|241922286|gb|EER95430.1| hypothetical protein SORBIDRAFT_01g045870 [Sorghum bicolor]	8.8783
Unigene_2774	XP_002454689	gi|242066800|ref|XP_002454689.1| hypothetical protein SORBIDRAFT_04g035680 [Sorghum bicolor] >gi|241934520|gb|EES07665.1| hypothetical protein SORBIDRAFT_04g035680 [Sorghum bicolor]	6.10397
Unigene_2777	NP_001168889	gi|293333995|ref|NP_001168889.1| uncharacterized protein LOC100382694 [Zea mays] >gi|223973511|gb|ACN30943.1| unknown [Zea mays] >gi|413952050|gb|AFW84699.1| hypothetical protein ZEAMMB73_486976 [Zea mays]	23.7527
Unigene_2779	AFW83685	gi|413951036|gb|AFW83685.1| hypothetical protein ZEAMMB73_283352 [Zea mays]	26.5025
Unigene_2781	XP_002468532	gi|242042275|ref|XP_002468532.1| hypothetical protein SORBIDRAFT_01g047490 [Sorghum bicolor] >gi|241922386|gb|EER95530.1| hypothetical protein SORBIDRAFT_01g047490 [Sorghum bicolor]	4.504
Unigene_2783	XP_002459010	gi|242059729|ref|XP_002459010.1| hypothetical protein SORBIDRAFT_03g044400 [Sorghum bicolor] >gi|241930985|gb|EES04130.1| hypothetical protein SORBIDRAFT_03g044400 [Sorghum bicolor]	11.3311
Unigene_2784	ACL52865	gi|219884981|gb|ACL52865.1| unknown [Zea mays]	6.21078
Unigene_2787	XP_002463419	gi|242051350|ref|XP_002463419.1| hypothetical protein SORBIDRAFT_02g043540 [Sorghum bicolor] >gi|241926796|gb|EER99940.1| hypothetical protein SORBIDRAFT_02g043540 [Sorghum bicolor]	5.49962
Unigene_2793	NP_001140537	gi|226503962|ref|NP_001140537.1| uncharacterized protein LOC100272602 [Zea mays] >gi|194699906|gb|ACF84037.1| unknown [Zea mays] >gi|413936820|gb|AFW71371.1| hypothetical protein ZEAMMB73_421978 [Zea mays]	47.7414
Unigene_2795	XP_002460658	gi|242045574|ref|XP_002460658.1| hypothetical protein SORBIDRAFT_02g032700 [Sorghum bicolor] >gi|241924035|gb|EER97179.1| hypothetical protein SORBIDRAFT_02g032700 [Sorghum bicolor]	4.98791
Unigene_2799	XP_002439703	gi|242087741|ref|XP_002439703.1| hypothetical protein SORBIDRAFT_09g018610 [Sorghum bicolor] >gi|241944988|gb|EES18133.1| hypothetical protein SORBIDRAFT_09g018610 [Sorghum bicolor]	4.9404
Unigene_2800	NP_001147481	gi|226492266|ref|NP_001147481.1| LOC100281090 [Zea mays] >gi|195611662|gb|ACG27661.1| xyloglucan galactosyltransferase KATAMARI 1 [Zea mays]	8.26567
Unigene_2802	NP_001149944	gi|226502244|ref|NP_001149944.1| LOC100283572 [Zea mays] >gi|195635661|gb|ACG37299.1| amidohydrolase family protein [Zea mays]	34.7728
Unigene_2806	NP_001132587	gi|212722082|ref|NP_001132587.1| hypothetical protein [Zea mays] >gi|194694828|gb|ACF81498.1| unknown [Zea mays] >gi|414585941|tpg|DAA36512.1| TPA: hypothetical protein ZEAMMB73_628259 [Zea mays] >gi|414585942|tpg|DAA36513.1| TPA: hypothetical protein ZEAMMB73_628259 [Zea mays]	43.2186
Unigene_2807	XP_004965933	gi|514766164|ref|XP_004965933.1| PREDICTED: EIN3-binding F-box protein 1-like [Setaria italica]	40.9815
Unigene_2810	XP_002438543	gi|242096106|ref|XP_002438543.1| hypothetical protein SORBIDRAFT_10g021700 [Sorghum bicolor] >gi|241916766|gb|EER89910.1| hypothetical protein SORBIDRAFT_10g021700 [Sorghum bicolor]	22.6564
Unigene_2812	XP_002458388	gi|242058485|ref|XP_002458388.1| hypothetical protein SORBIDRAFT_03g032660 [Sorghum bicolor] >gi|241930363|gb|EES03508.1| hypothetical protein SORBIDRAFT_03g032660 [Sorghum bicolor]	9.56711
Unigene_2814	XP_002461881	gi|242048270|ref|XP_002461881.1| hypothetical protein SORBIDRAFT_02g009790 [Sorghum bicolor] >gi|241925258|gb|EER98402.1| hypothetical protein SORBIDRAFT_02g009790 [Sorghum bicolor]	18.5631
Unigene_2817	XP_002438250	gi|242095520|ref|XP_002438250.1| hypothetical protein SORBIDRAFT_10g010590 [Sorghum bicolor] >gi|241916473|gb|EER89617.1| hypothetical protein SORBIDRAFT_10g010590 [Sorghum bicolor]	118.946
Unigene_2818	XP_002455579	gi|242052867|ref|XP_002455579.1| hypothetical protein SORBIDRAFT_03g013370 [Sorghum bicolor] >gi|241927554|gb|EES00699.1| hypothetical protein SORBIDRAFT_03g013370 [Sorghum bicolor]	18.7905
Unigene_2819	AFW60186	gi|413920254|gb|AFW60186.1| ATA15 protein [Zea mays]	55.99
Unigene_2821	AFW81164	gi|413948515|gb|AFW81164.1| GTP-binding protein era [Zea mays]	13.306
Unigene_2822	XP_002462097	gi|242048702|ref|XP_002462097.1| hypothetical protein SORBIDRAFT_02g018570 [Sorghum bicolor] >gi|241925474|gb|EER98618.1| hypothetical protein SORBIDRAFT_02g018570 [Sorghum bicolor]	27.7088
Unigene_2824	XP_002458752	gi|242059213|ref|XP_002458752.1| hypothetical protein SORBIDRAFT_03g039620 [Sorghum bicolor] >gi|241930727|gb|EES03872.1| hypothetical protein SORBIDRAFT_03g039620 [Sorghum bicolor]	12.9721
Unigene_2825	XP_002439976	gi|242088287|ref|XP_002439976.1| hypothetical protein SORBIDRAFT_09g023710 [Sorghum bicolor] >gi|241945261|gb|EES18406.1| hypothetical protein SORBIDRAFT_09g023710 [Sorghum bicolor]	20.7459
Unigene_2826	XP_002463850	gi|242032911|ref|XP_002463850.1| hypothetical protein SORBIDRAFT_01g007380 [Sorghum bicolor] >gi|241917704|gb|EER90848.1| hypothetical protein SORBIDRAFT_01g007380 [Sorghum bicolor]	20.3643
Unigene_2829	XP_002448373	gi|242076874|ref|XP_002448373.1| hypothetical protein SORBIDRAFT_06g026210 [Sorghum bicolor] >gi|241939556|gb|EES12701.1| hypothetical protein SORBIDRAFT_06g026210 [Sorghum bicolor]	6.8199
Unigene_2830	XP_002440116	gi|242088567|ref|XP_002440116.1| hypothetical protein SORBIDRAFT_09g026240 [Sorghum bicolor] >gi|241945401|gb|EES18546.1| hypothetical protein SORBIDRAFT_09g026240 [Sorghum bicolor]	21.4082
Unigene_2831	NP_001142117	gi|226506900|ref|NP_001142117.1| uncharacterized protein LOC100274281 [Zea mays] >gi|194704910|gb|ACF86539.1| unknown [Zea mays] >gi|194707190|gb|ACF87679.1| unknown [Zea mays] >gi|414875847|tpg|DAA52978.1| TPA: putative DEAD-box ATP-dependent RNA helicase family protein [Zea mays]	27.3814
Unigene_2834	XP_002461117	gi|242046742|ref|XP_002461117.1| hypothetical protein SORBIDRAFT_02g041070 [Sorghum bicolor] >gi|241924494|gb|EER97638.1| hypothetical protein SORBIDRAFT_02g041070 [Sorghum bicolor]	34.167
Unigene_2835	XP_002455783	gi|242053275|ref|XP_002455783.1| hypothetical protein SORBIDRAFT_03g025180 [Sorghum bicolor] >gi|241927758|gb|EES00903.1| hypothetical protein SORBIDRAFT_03g025180 [Sorghum bicolor]	57.6778
Unigene_2837	XP_002465667	gi|242036545|ref|XP_002465667.1| hypothetical protein SORBIDRAFT_01g043400 [Sorghum bicolor] >gi|241919521|gb|EER92665.1| hypothetical protein SORBIDRAFT_01g043400 [Sorghum bicolor]	19.5445
Unigene_2841	XP_002460583	gi|242045424|ref|XP_002460583.1| hypothetical protein SORBIDRAFT_02g031250 [Sorghum bicolor] >gi|241923960|gb|EER97104.1| hypothetical protein SORBIDRAFT_02g031250 [Sorghum bicolor]	12.5677
Unigene_2849	XP_002447945	gi|242076018|ref|XP_002447945.1| hypothetical protein SORBIDRAFT_06g018610 [Sorghum bicolor] >gi|241939128|gb|EES12273.1| hypothetical protein SORBIDRAFT_06g018610 [Sorghum bicolor]	13.1412
Unigene_2850	XP_002456972	gi|242055653|ref|XP_002456972.1| hypothetical protein SORBIDRAFT_03g046570 [Sorghum bicolor] >gi|241928947|gb|EES02092.1| hypothetical protein SORBIDRAFT_03g046570 [Sorghum bicolor]	1.76808
Unigene_2852	XP_002452605	gi|242062632|ref|XP_002452605.1| hypothetical protein SORBIDRAFT_04g028920 [Sorghum bicolor] >gi|241932436|gb|EES05581.1| hypothetical protein SORBIDRAFT_04g028920 [Sorghum bicolor]	12.2575
Unigene_2853	XP_002468203	gi|242041617|ref|XP_002468203.1| hypothetical protein SORBIDRAFT_01g041650 [Sorghum bicolor] >gi|241922057|gb|EER95201.1| hypothetical protein SORBIDRAFT_01g041650 [Sorghum bicolor]	56.6431
Unigene_2858	NP_001130417	gi|212275011|ref|NP_001130417.1| uncharacterized protein LOC100191513 [Zea mays] >gi|194689064|gb|ACF78616.1| unknown [Zea mays] >gi|194690354|gb|ACF79261.1| unknown [Zea mays] >gi|194690522|gb|ACF79345.1| unknown [Zea mays] >gi|194703080|gb|ACF85624.1| unknown [Zea mays] >gi|413916413|gb|AFW56345.1| hypothetical protein ZEAMMB73_816012 [Zea mays]	92.6495
Unigene_2860	DAA45693	gi|414867136|tpg|DAA45693.1| TPA: hypothetical protein ZEAMMB73_083186 [Zea mays]	11.5393
Unigene_2863	XP_002437474	gi|242093968|ref|XP_002437474.1| hypothetical protein SORBIDRAFT_10g027800 [Sorghum bicolor] >gi|241915697|gb|EER88841.1| hypothetical protein SORBIDRAFT_10g027800 [Sorghum bicolor]	7.94823
Unigene_2867	XP_002452718	gi|242062858|ref|XP_002452718.1| hypothetical protein SORBIDRAFT_04g031320 [Sorghum bicolor] >gi|241932549|gb|EES05694.1| hypothetical protein SORBIDRAFT_04g031320 [Sorghum bicolor]	12.9757
Unigene_2868	XP_002468049	gi|242041309|ref|XP_002468049.1| hypothetical protein SORBIDRAFT_01g038680 [Sorghum bicolor] >gi|241921903|gb|EER95047.1| hypothetical protein SORBIDRAFT_01g038680 [Sorghum bicolor]	8.42704
Unigene_2876	XP_002452962	gi|242063346|ref|XP_002452962.1| hypothetical protein SORBIDRAFT_04g035610 [Sorghum bicolor] >gi|241932793|gb|EES05938.1| hypothetical protein SORBIDRAFT_04g035610 [Sorghum bicolor]	16.4078
Unigene_2879	XP_002439246	gi|242086827|ref|XP_002439246.1| hypothetical protein SORBIDRAFT_09g003090 [Sorghum bicolor] >gi|241944531|gb|EES17676.1| hypothetical protein SORBIDRAFT_09g003090 [Sorghum bicolor]	21.7811
Unigene_2883	XP_002457548	gi|242056805|ref|XP_002457548.1| hypothetical protein SORBIDRAFT_03g009170 [Sorghum bicolor] >gi|241929523|gb|EES02668.1| hypothetical protein SORBIDRAFT_03g009170 [Sorghum bicolor]	26.003
Unigene_2884	XP_002460871	gi|242046000|ref|XP_002460871.1| hypothetical protein SORBIDRAFT_02g036640 [Sorghum bicolor] >gi|241924248|gb|EER97392.1| hypothetical protein SORBIDRAFT_02g036640 [Sorghum bicolor]	7.58022
Unigene_2890	XP_002436582	gi|242092184|ref|XP_002436582.1| hypothetical protein SORBIDRAFT_10g005100 [Sorghum bicolor] >gi|241914805|gb|EER87949.1| hypothetical protein SORBIDRAFT_10g005100 [Sorghum bicolor]	16.4405
Unigene_2895	XP_002458694	gi|242059097|ref|XP_002458694.1| hypothetical protein SORBIDRAFT_03g038420 [Sorghum bicolor] >gi|241930669|gb|EES03814.1| hypothetical protein SORBIDRAFT_03g038420 [Sorghum bicolor]	105.325
Unigene_2896	XP_002463267	gi|242051046|ref|XP_002463267.1| hypothetical protein SORBIDRAFT_02g040850 [Sorghum bicolor] >gi|241926644|gb|EER99788.1| hypothetical protein SORBIDRAFT_02g040850 [Sorghum bicolor]	14.085
Unigene_2898	ACG43112	gi|195647288|gb|ACG43112.1| LEC14B protein [Zea mays]	30.7659
Unigene_2899	XP_002438703	gi|242096426|ref|XP_002438703.1| hypothetical protein SORBIDRAFT_10g024680 [Sorghum bicolor] >gi|241916926|gb|EER90070.1| hypothetical protein SORBIDRAFT_10g024680 [Sorghum bicolor]	6.82617
Unigene_2902	NP_001142788	gi|226508728|ref|NP_001142788.1| uncharacterized protein LOC100275158 [Zea mays] >gi|195609704|gb|ACG26682.1| hypothetical protein [Zea mays] >gi|238010026|gb|ACR36048.1| unknown [Zea mays] >gi|413916872|gb|AFW56804.1| hypothetical protein ZEAMMB73_257177 [Zea mays]	526
Unigene_2904	XP_002458231	gi|242058171|ref|XP_002458231.1| hypothetical protein SORBIDRAFT_03g029450 [Sorghum bicolor] >gi|241930206|gb|EES03351.1| hypothetical protein SORBIDRAFT_03g029450 [Sorghum bicolor]	23.843
Unigene_2905	XP_002458953	gi|242059615|ref|XP_002458953.1| hypothetical protein SORBIDRAFT_03g043290 [Sorghum bicolor] >gi|241930928|gb|EES04073.1| hypothetical protein SORBIDRAFT_03g043290 [Sorghum bicolor]	28.4671
Unigene_2907	XP_002457770	gi|242057249|ref|XP_002457770.1| hypothetical protein SORBIDRAFT_03g013300 [Sorghum bicolor] >gi|241929745|gb|EES02890.1| hypothetical protein SORBIDRAFT_03g013300 [Sorghum bicolor]	7.94765
Unigene_2909	BAB86548	gi|19571124|dbj|BAB86548.1| OSJNBb0008G24.20 [Oryza sativa Japonica Group]	3.4199
Unigene_2910	XP_002465499	gi|242036209|ref|XP_002465499.1| hypothetical protein SORBIDRAFT_01g039940 [Sorghum bicolor] >gi|241919353|gb|EER92497.1| hypothetical protein SORBIDRAFT_01g039940 [Sorghum bicolor]	10.3079
Unigene_2912	XP_004956023	gi|514726611|ref|XP_004956023.1| PREDICTED: uncharacterized protein LOC101782481 isoform X1 [Setaria italica]	2.21571
Unigene_2921	NP_001150616	gi|226508452|ref|NP_001150616.1| plasmacytoma 326 homolog [Zea mays] >gi|195640594|gb|ACG39765.1| nucleotide binding protein [Zea mays] >gi|413955586|gb|AFW88235.1| nucleotide binding protein [Zea mays]	67.1351
Unigene_2926	XP_002466174	gi|242037559|ref|XP_002466174.1| hypothetical protein SORBIDRAFT_01g002850 [Sorghum bicolor] >gi|241920028|gb|EER93172.1| hypothetical protein SORBIDRAFT_01g002850 [Sorghum bicolor]	2.02709
Unigene_2929	AFW76427	gi|413943778|gb|AFW76427.1| hypothetical protein ZEAMMB73_873227 [Zea mays]	23.6484
Unigene_2931	XP_002443731	gi|242077925|ref|XP_002443731.1| hypothetical protein SORBIDRAFT_07g000996 [Sorghum bicolor] >gi|241940081|gb|EES13226.1| hypothetical protein SORBIDRAFT_07g000996 [Sorghum bicolor]	3.86885
Unigene_2932	ACF78603	gi|194689038|gb|ACF78603.1| unknown [Zea mays] >gi|195624392|gb|ACG34026.1| vacuolar cation/proton exchanger 1b [Zea mays] >gi|219888405|gb|ACL54577.1| unknown [Zea mays] >gi|413948701|gb|AFW81350.1| calcium/proton exchanger CAX1-like protein [Zea mays]	23.9869
Unigene_2934	XP_002454837	gi|242067096|ref|XP_002454837.1| hypothetical protein SORBIDRAFT_04g038270 [Sorghum bicolor] >gi|241934668|gb|EES07813.1| hypothetical protein SORBIDRAFT_04g038270 [Sorghum bicolor]	3.86885
Unigene_2937	NP_001130339	gi|212276186|ref|NP_001130339.1| hypothetical protein [Zea mays] >gi|194688884|gb|ACF78526.1| unknown [Zea mays] >gi|223950061|gb|ACN29114.1| unknown [Zea mays] >gi|224031111|gb|ACN34631.1| unknown [Zea mays] >gi|413956386|gb|AFW89035.1| hypothetical protein ZEAMMB73_959410 [Zea mays]	605.722
Unigene_2939	XP_002440455	gi|242089245|ref|XP_002440455.1| hypothetical protein SORBIDRAFT_09g001190 [Sorghum bicolor] >gi|241945740|gb|EES18885.1| hypothetical protein SORBIDRAFT_09g001190 [Sorghum bicolor]	23.3566
Unigene_2940	NP_001151619	gi|226528427|ref|NP_001151619.1| LOC100285253 [Zea mays] >gi|195648134|gb|ACG43535.1| protein phosphatase 2C [Zea mays] >gi|224030405|gb|ACN34278.1| unknown [Zea mays] >gi|413934334|gb|AFW68885.1| protein phosphatase 2C isoform 1 [Zea mays] >gi|413934335|gb|AFW68886.1| protein phosphatase 2C isoform 2 [Zea mays]	58.8277
Unigene_2943	XP_002439309	gi|242086953|ref|XP_002439309.1| hypothetical protein SORBIDRAFT_09g004170 [Sorghum bicolor] >gi|241944594|gb|EES17739.1| hypothetical protein SORBIDRAFT_09g004170 [Sorghum bicolor]	70.5061
Unigene_2946	XP_002439992	gi|242088319|ref|XP_002439992.1| hypothetical protein SORBIDRAFT_09g023960 [Sorghum bicolor] >gi|241945277|gb|EES18422.1| hypothetical protein SORBIDRAFT_09g023960 [Sorghum bicolor]	234.439
Unigene_2950	XP_002457657	gi|242057023|ref|XP_002457657.1| hypothetical protein SORBIDRAFT_03g011300 [Sorghum bicolor] >gi|241929632|gb|EES02777.1| hypothetical protein SORBIDRAFT_03g011300 [Sorghum bicolor]	3.82816
Unigene_2952	DAA35319	gi|414584748|tpg|DAA35319.1| TPA: hypothetical protein ZEAMMB73_984741 [Zea mays]	5.86339
Unigene_2956	XP_004957572	gi|514733010|ref|XP_004957572.1| PREDICTED: G-type lectin S-receptor-like serine/threonine-protein kinase SD1-13-like [Setaria italica]	4.99115
Unigene_2959	XP_002447277	gi|242074682|ref|XP_002447277.1| hypothetical protein SORBIDRAFT_06g031830 [Sorghum bicolor] >gi|241938460|gb|EES11605.1| hypothetical protein SORBIDRAFT_06g031830 [Sorghum bicolor]	8.54573
Unigene_2960	DAA63038	gi|414887024|tpg|DAA63038.1| TPA: putative phototropic-responsive NPH3 family protein [Zea mays]	8.59428
Unigene_2966	NP_001152312	gi|226509364|ref|NP_001152312.1| LOC100285951 [Zea mays] >gi|194698526|gb|ACF83347.1| unknown [Zea mays] >gi|195654987|gb|ACG46961.1| catalytic/ hydrolase [Zea mays] >gi|413944836|gb|AFW77485.1| catalytic/ hydrolase [Zea mays]	13.9354
Unigene_2970	NP_001141061	gi|226490958|ref|NP_001141061.1| uncharacterized protein LOC100273142 [Zea mays] >gi|194702454|gb|ACF85311.1| unknown [Zea mays] >gi|413939328|gb|AFW73879.1| putative RING zinc finger domain superfamily protein [Zea mays]	19.7134
Unigene_2972	XP_002443239	gi|242085628|ref|XP_002443239.1| hypothetical protein SORBIDRAFT_08g016190 [Sorghum bicolor] >gi|241943932|gb|EES17077.1| hypothetical protein SORBIDRAFT_08g016190 [Sorghum bicolor]	4.5642
Unigene_2973	XP_004969192	gi|514778809|ref|XP_004969192.1| PREDICTED: hydroquinone glucosyltransferase-like [Setaria italica]	62.782
Unigene_2982	AAV25287	gi|53982308|gb|AAV25287.1| hypothetical protein [Oryza sativa Japonica Group] >gi|57863883|gb|AAW56923.1| hypothetical protein [Oryza sativa Japonica Group]	3.06515
Unigene_2984	AFW72741	gi|413938190|gb|AFW72741.1| putative HLH DNA-binding domain superfamily protein [Zea mays]	8.46565
Unigene_2985	XP_004970037	gi|514782213|ref|XP_004970037.1| PREDICTED: aspartate aminotransferase, cytoplasmic-like [Setaria italica]	286.707
Unigene_2988	XP_002455844	gi|242053397|ref|XP_002455844.1| hypothetical protein SORBIDRAFT_03g026070 [Sorghum bicolor] >gi|241927819|gb|EES00964.1| hypothetical protein SORBIDRAFT_03g026070 [Sorghum bicolor]	12.9191
Unigene_2989	XP_002452181	gi|242061784|ref|XP_002452181.1| hypothetical protein SORBIDRAFT_04g021250 [Sorghum bicolor] >gi|241932012|gb|EES05157.1| hypothetical protein SORBIDRAFT_04g021250 [Sorghum bicolor]	22.3282
Unigene_2991	NP_001105564	gi|162458869|ref|NP_001105564.1| protoporphyrinogen IX oxidase (plastidic)1 [Zea mays] >gi|6715441|gb|AAF26417.1|AF218052_1 protoporphyrinogen IX oxidase [Zea mays]	78.9774
Unigene_2994	NP_001131867	gi|212724122|ref|NP_001131867.1| uncharacterized protein LOC100193245 [Zea mays] >gi|194692766|gb|ACF80467.1| unknown [Zea mays] >gi|413948803|gb|AFW81452.1| hypothetical protein ZEAMMB73_255914 [Zea mays] >gi|413948804|gb|AFW81453.1| hypothetical protein ZEAMMB73_255914 [Zea mays]	7.75148
Unigene_2996	NP_001066357	gi|115487740|ref|NP_001066357.1| Os12g0197100 [Oryza sativa Japonica Group] >gi|77553855|gb|ABA96651.1| Phosphoribosylamine-glycine ligase, chloroplast precursor, putative, expressed [Oryza sativa Japonica Group] >gi|113648864|dbj|BAF29376.1| Os12g0197100 [Oryza sativa Japonica Group] >gi|215701285|dbj|BAG92709.1| unnamed protein product [Oryza sativa Japonica Group]	11.2128
Unigene_2997	XP_002464509	gi|242034229|ref|XP_002464509.1| hypothetical protein SORBIDRAFT_01g019860 [Sorghum bicolor] >gi|241918363|gb|EER91507.1| hypothetical protein SORBIDRAFT_01g019860 [Sorghum bicolor]	6.6302
Unigene_3009	XP_002439033	gi|242097086|ref|XP_002439033.1| hypothetical protein SORBIDRAFT_10g030270 [Sorghum bicolor] >gi|241917256|gb|EER90400.1| hypothetical protein SORBIDRAFT_10g030270 [Sorghum bicolor]	13.1895
Unigene_3011	AFW78561	gi|413945912|gb|AFW78561.1| UDP glucosyltransferase-1 [Zea mays]	27.9423
Unigene_3012	XP_002466999	gi|242039209|ref|XP_002466999.1| hypothetical protein SORBIDRAFT_01g018120 [Sorghum bicolor] >gi|241920853|gb|EER93997.1| hypothetical protein SORBIDRAFT_01g018120 [Sorghum bicolor]	12.701
Unigene_3014	AFW78144	gi|413945495|gb|AFW78144.1| hypothetical protein ZEAMMB73_419140 [Zea mays]	1.0747
Unigene_3017	ACF84667	gi|194701166|gb|ACF84667.1| unknown [Zea mays] >gi|195621762|gb|ACG32711.1| seryl-tRNA synthetase [Zea mays]	31.9638
Unigene_3019	XP_002444542	gi|242079547|ref|XP_002444542.1| hypothetical protein SORBIDRAFT_07g023570 [Sorghum bicolor] >gi|241940892|gb|EES14037.1| hypothetical protein SORBIDRAFT_07g023570 [Sorghum bicolor]	46.1591
Unigene_3021	XP_002463439	gi|242051390|ref|XP_002463439.1| hypothetical protein SORBIDRAFT_02g043830 [Sorghum bicolor] >gi|241926816|gb|EER99960.1| hypothetical protein SORBIDRAFT_02g043830 [Sorghum bicolor]	25.992
Unigene_3022	XP_002447382	gi|242074892|ref|XP_002447382.1| hypothetical protein SORBIDRAFT_06g034070 [Sorghum bicolor] >gi|241938565|gb|EES11710.1| hypothetical protein SORBIDRAFT_06g034070 [Sorghum bicolor]	25.1599
Unigene_3023	XP_002436903	gi|242092826|ref|XP_002436903.1| hypothetical protein SORBIDRAFT_10g010840 [Sorghum bicolor] >gi|241915126|gb|EER88270.1| hypothetical protein SORBIDRAFT_10g010840 [Sorghum bicolor]	8.85981
Unigene_3025	XP_002464915	gi|242035041|ref|XP_002464915.1| hypothetical protein SORBIDRAFT_01g028700 [Sorghum bicolor] >gi|241918769|gb|EER91913.1| hypothetical protein SORBIDRAFT_01g028700 [Sorghum bicolor]	265.893
Unigene_3031	XP_002439153	gi|242086641|ref|XP_002439153.1| hypothetical protein SORBIDRAFT_09g001450 [Sorghum bicolor] >gi|241944438|gb|EES17583.1| hypothetical protein SORBIDRAFT_09g001450 [Sorghum bicolor]	22.9058
Unigene_3033	NP_001132187	gi|212721806|ref|NP_001132187.1| hypothetical protein [Zea mays] >gi|194693702|gb|ACF80935.1| unknown [Zea mays] >gi|413919109|gb|AFW59041.1| hypothetical protein ZEAMMB73_138901 [Zea mays]	22.6605
Unigene_3034	XP_002453293	gi|242064008|ref|XP_002453293.1| hypothetical protein SORBIDRAFT_04g003360 [Sorghum bicolor] >gi|241933124|gb|EES06269.1| hypothetical protein SORBIDRAFT_04g003360 [Sorghum bicolor]	14.7146
Unigene_3038	XP_004983906	gi|514818403|ref|XP_004983906.1| PREDICTED: zinc finger CCCH domain-containing protein 54-like [Setaria italica]	12.5565
Unigene_3039	XP_002449956	gi|242069359|ref|XP_002449956.1| hypothetical protein SORBIDRAFT_05g026240 [Sorghum bicolor] >gi|241935799|gb|EES08944.1| hypothetical protein SORBIDRAFT_05g026240 [Sorghum bicolor]	6.86682
Unigene_3040	DAA44701	gi|414866144|tpg|DAA44701.1| TPA: putative ARF GTPase-activating domain family protein [Zea mays]	74.2636
Unigene_3042	AFW69739	gi|413935188|gb|AFW69739.1| ferrochelatase [Zea mays]	16.858
Unigene_3044	XP_004982695	gi|514815894|ref|XP_004982695.1| PREDICTED: uncharacterized protein LOC101764453 [Setaria italica]	20.0035
Unigene_3045	DAA62930	gi|414886916|tpg|DAA62930.1| TPA: putative cytochrome P450 superfamily protein [Zea mays]	15.4818
Unigene_3048	XP_002441873	gi|242082896|ref|XP_002441873.1| hypothetical protein SORBIDRAFT_08g003980 [Sorghum bicolor] >gi|241942566|gb|EES15711.1| hypothetical protein SORBIDRAFT_08g003980 [Sorghum bicolor]	2.70317
Unigene_3049	XP_002466303	gi|242037817|ref|XP_002466303.1| hypothetical protein SORBIDRAFT_01g005310 [Sorghum bicolor] >gi|241920157|gb|EER93301.1| hypothetical protein SORBIDRAFT_01g005310 [Sorghum bicolor]	3.78444
Unigene_3050	XP_002467567	gi|242040345|ref|XP_002467567.1| hypothetical protein SORBIDRAFT_01g030290 [Sorghum bicolor] >gi|241921421|gb|EER94565.1| hypothetical protein SORBIDRAFT_01g030290 [Sorghum bicolor]	45.0628
Unigene_3052	XP_002465352	gi|242035915|ref|XP_002465352.1| hypothetical protein SORBIDRAFT_01g037000 [Sorghum bicolor] >gi|229609743|gb|ACQ83487.1| CBL-interacting protein kinase 27 [Sorghum bicolor] >gi|241919206|gb|EER92350.1| hypothetical protein SORBIDRAFT_01g037000 [Sorghum bicolor]	57.0795
Unigene_3057	NP_001148316	gi|226491143|ref|NP_001148316.1| taxane 10-beta-hydroxylase [Zea mays] >gi|195617468|gb|ACG30564.1| taxane 10-beta-hydroxylase [Zea mays]	13.3957
Unigene_3058	XP_002442249	gi|242083648|ref|XP_002442249.1| hypothetical protein SORBIDRAFT_08g017010 [Sorghum bicolor] >gi|241942942|gb|EES16087.1| hypothetical protein SORBIDRAFT_08g017010 [Sorghum bicolor]	15.3657
Unigene_3059	XP_002465099	gi|242035409|ref|XP_002465099.1| hypothetical protein SORBIDRAFT_01g032040 [Sorghum bicolor] >gi|241918953|gb|EER92097.1| hypothetical protein SORBIDRAFT_01g032040 [Sorghum bicolor]	2.80719
Unigene_3060	ACF86507	gi|194704846|gb|ACF86507.1| unknown [Zea mays] >gi|414866775|tpg|DAA45332.1| TPA: hypothetical protein ZEAMMB73_489738 [Zea mays]	5.26963
Unigene_3061	AFW76854	gi|413944205|gb|AFW76854.1| hypothetical protein ZEAMMB73_590923 [Zea mays]	2.01921
Unigene_3064	NP_001147292	gi|226532590|ref|NP_001147292.1| glutamate carboxypeptidase 2 [Zea mays] >gi|195609594|gb|ACG26627.1| glutamate carboxypeptidase 2 [Zea mays] >gi|224029657|gb|ACN33904.1| unknown [Zea mays] >gi|414880581|tpg|DAA57712.1| TPA: glutamate carboxypeptidase 2 [Zea mays]	6.51415
Unigene_3065	EEC82859	gi|218200432|gb|EEC82859.1| hypothetical protein OsI_27714 [Oryza sativa Indica Group]	17.6178
Unigene_3067	XP_002467879	gi|242040969|ref|XP_002467879.1| hypothetical protein SORBIDRAFT_01g035750 [Sorghum bicolor] >gi|241921733|gb|EER94877.1| hypothetical protein SORBIDRAFT_01g035750 [Sorghum bicolor]	126.582
Unigene_3070	XP_004960380	gi|514743421|ref|XP_004960380.1| PREDICTED: metal tolerance protein 1-like isoform X3 [Setaria italica] >gi|514743425|ref|XP_004960381.1| PREDICTED: metal tolerance protein 1-like isoform X4 [Setaria italica]	27.0436
Unigene_3071	XP_002466616	gi|242038443|ref|XP_002466616.1| hypothetical protein SORBIDRAFT_01g011080 [Sorghum bicolor] >gi|308191504|sp|C5WNV2.1|PURA2_SORBI RecName: Full=Adenylosuccinate synthetase 2, chloroplastic; Short=AMPSase 2; Short=AdSS 2; AltName: Full=IMP--aspartate ligase 2; Flags: Precursor >gi|241920470|gb|EER93614.1| hypothetical protein SORBIDRAFT_01g011080 [Sorghum bicolor]	40.8121
Unigene_3078	AFW79289	gi|413946640|gb|AFW79289.1| hypothetical protein ZEAMMB73_465823 [Zea mays]	81.6432
Unigene_3080	YP_003208174	gi|260677380|ref|YP_003208174.1| photosystem II CP43 chlorophyll apoprotein [Coix lacryma-jobi] >gi|209361318|gb|ACI43233.1| photosystem II CP43 chlorophyll apoprotein [Coix lacryma-jobi]	14.2418
Unigene_3083	CAA74646	gi|3256035|emb|CAA74646.1| putative serine/threonine protein kinase [Sorghum bicolor]	11.077
Unigene_3085	NP_001145289	gi|226507590|ref|NP_001145289.1| hypothetical protein [Zea mays] >gi|195654149|gb|ACG46542.1| hypothetical protein [Zea mays] >gi|414585080|tpg|DAA35651.1| TPA: hypothetical protein ZEAMMB73_228073 [Zea mays]	9.19784
Unigene_3086	XP_002462607	gi|242049726|ref|XP_002462607.1| hypothetical protein SORBIDRAFT_02g028940 [Sorghum bicolor] >gi|241925984|gb|EER99128.1| hypothetical protein SORBIDRAFT_02g028940 [Sorghum bicolor]	10.533
Unigene_3088	XP_004981708	gi|514813854|ref|XP_004981708.1| PREDICTED: UDP-glycosyltransferase 83A1-like [Setaria italica]	49.3024
Unigene_3092	XP_002447843	gi|242075814|ref|XP_002447843.1| hypothetical protein SORBIDRAFT_06g016760 [Sorghum bicolor] >gi|241939026|gb|EES12171.1| hypothetical protein SORBIDRAFT_06g016760 [Sorghum bicolor]	46.5792
Unigene_3097	XP_004976202	gi|514802619|ref|XP_004976202.1| PREDICTED: probable inactive beta-glucosidase 14-like [Setaria italica]	8.96897
Unigene_3100	ACF87053	gi|194705938|gb|ACF87053.1| unknown [Zea mays] >gi|413937653|gb|AFW72204.1| putative mitochondrial transcription termination factor family protein [Zea mays]	4.75702
Unigene_3101	DAA48841	gi|414870284|tpg|DAA48841.1| TPA: hypothetical protein ZEAMMB73_157414 [Zea mays]	4.06329
Unigene_3102	XP_002463462	gi|242032135|ref|XP_002463462.1| hypothetical protein SORBIDRAFT_01g000340 [Sorghum bicolor] >gi|241917316|gb|EER90460.1| hypothetical protein SORBIDRAFT_01g000340 [Sorghum bicolor]	6.09493
Unigene_3111	XP_002456308	gi|242054325|ref|XP_002456308.1| hypothetical protein SORBIDRAFT_03g033810 [Sorghum bicolor] >gi|241928283|gb|EES01428.1| hypothetical protein SORBIDRAFT_03g033810 [Sorghum bicolor]	525.629
Unigene_3113	NP_001140519	gi|226495575|ref|NP_001140519.1| uncharacterized protein LOC100272584 [Zea mays] >gi|194699828|gb|ACF83998.1| unknown [Zea mays]	10.3991
Unigene_3115	XP_002456310	gi|242054329|ref|XP_002456310.1| hypothetical protein SORBIDRAFT_03g033830 [Sorghum bicolor] >gi|241928285|gb|EES01430.1| hypothetical protein SORBIDRAFT_03g033830 [Sorghum bicolor]	221.915
Unigene_3120	XP_004965368	gi|514763825|ref|XP_004965368.1| PREDICTED: MATE efflux family protein 5-like isoform X1 [Setaria italica]	13.086
Unigene_3122	NP_001105556	gi|162458007|ref|NP_001105556.1| MSI type nucleosome/chromatin assembly factor C [Zea mays] >gi|17017388|gb|AAL33648.1|AF440219_1 MSI type nucleosome/chromatin assembly factor C [Zea mays] >gi|224028465|gb|ACN33308.1| unknown [Zea mays]	21.0471
Unigene_3124	XP_002442391	gi|242083932|ref|XP_002442391.1| hypothetical protein SORBIDRAFT_08g019330 [Sorghum bicolor] >gi|241943084|gb|EES16229.1| hypothetical protein SORBIDRAFT_08g019330 [Sorghum bicolor]	14.6285
Unigene_3128	XP_002439025	gi|242097070|ref|XP_002439025.1| hypothetical protein SORBIDRAFT_10g030110 [Sorghum bicolor] >gi|241917248|gb|EER90392.1| hypothetical protein SORBIDRAFT_10g030110 [Sorghum bicolor]	30.165
Unigene_3130	DAA52153	gi|414873596|tpg|DAA52153.1| TPA: putative protein kinase superfamily protein [Zea mays]	61.6263
Unigene_3132	XP_002456099	gi|242053907|ref|XP_002456099.1| hypothetical protein SORBIDRAFT_03g030430 [Sorghum bicolor] >gi|241928074|gb|EES01219.1| hypothetical protein SORBIDRAFT_03g030430 [Sorghum bicolor]	33.1067
Unigene_3133	DAA44002	gi|414865445|tpg|DAA44002.1| TPA: hypothetical protein ZEAMMB73_693791 [Zea mays]	15.1074
Unigene_3134	XP_002457713	gi|242057135|ref|XP_002457713.1| hypothetical protein SORBIDRAFT_03g012030 [Sorghum bicolor] >gi|241929688|gb|EES02833.1| hypothetical protein SORBIDRAFT_03g012030 [Sorghum bicolor]	23.1348
Unigene_3136	ACF85411	gi|194702654|gb|ACF85411.1| unknown [Zea mays] >gi|413920710|gb|AFW60642.1| hypothetical protein ZEAMMB73_872015 [Zea mays]	21.0905
Unigene_3142	XP_002456604	gi|242054917|ref|XP_002456604.1| hypothetical protein SORBIDRAFT_03g039200 [Sorghum bicolor] >gi|241928579|gb|EES01724.1| hypothetical protein SORBIDRAFT_03g039200 [Sorghum bicolor]	8.32653
Unigene_3143	AFW86379	gi|413953730|gb|AFW86379.1| hypothetical protein ZEAMMB73_212438 [Zea mays]	2.54283
Unigene_3145	ACG37464	gi|195635991|gb|ACG37464.1| ATP binding protein [Zea mays]	72.6957
Unigene_3146	DAA35527	gi|414584956|tpg|DAA35527.1| TPA: GTP cyclohydrolase I 1 [Zea mays]	13.39
Unigene_3148	NP_001150337	gi|226508052|ref|NP_001150337.1| LOC100283967 precursor [Zea mays] >gi|195638522|gb|ACG38729.1| aspartic proteinase nepenthesin-2 precursor [Zea mays]	18.5361
Unigene_3149	XP_002458522	gi|242058753|ref|XP_002458522.1| hypothetical protein SORBIDRAFT_03g035100 [Sorghum bicolor] >gi|241930497|gb|EES03642.1| hypothetical protein SORBIDRAFT_03g035100 [Sorghum bicolor]	47.4645
Unigene_3158	NP_001145912	gi|226503389|ref|NP_001145912.1| uncharacterized LOC100279431 [Zea mays] >gi|219884929|gb|ACL52839.1| unknown [Zea mays] >gi|414885384|tpg|DAA61398.1| TPA: putative RING zinc finger domain superfamily protein [Zea mays]	4.04698
Unigene_3161	XP_002462493	gi|242049498|ref|XP_002462493.1| hypothetical protein SORBIDRAFT_02g026710 [Sorghum bicolor] >gi|241925870|gb|EER99014.1| hypothetical protein SORBIDRAFT_02g026710 [Sorghum bicolor]	4.34675
Unigene_3162	XP_002952371	gi|302841653|ref|XP_002952371.1| hypothetical protein VOLCADRAFT_93060 [Volvox carteri f. nagariensis] >gi|300262307|gb|EFJ46514.1| hypothetical protein VOLCADRAFT_93060 [Volvox carteri f. nagariensis]	3.29754
Unigene_3163	XP_004952705	gi|514713228|ref|XP_004952705.1| PREDICTED: uncharacterized protein LOC101772058 isoform X1 [Setaria italica]	15.5884
Unigene_3168	NP_001151102	gi|226508288|ref|NP_001151102.1| glycoside hydrolase, family 28 precursor [Zea mays] >gi|195644332|gb|ACG41634.1| glycoside hydrolase, family 28 [Zea mays] >gi|219886803|gb|ACL53776.1| unknown [Zea mays] >gi|414864493|tpg|DAA43050.1| TPA: glycoside hydrolase, family 28 [Zea mays]	5.90783
Unigene_3169	EMT31394	gi|475621207|gb|EMT31394.1| hypothetical protein F775_24077 [Aegilops tauschii]	70.3933
Unigene_3173	XP_002466753	gi|242038717|ref|XP_002466753.1| hypothetical protein SORBIDRAFT_01g013520 [Sorghum bicolor] >gi|241920607|gb|EER93751.1| hypothetical protein SORBIDRAFT_01g013520 [Sorghum bicolor]	8.01061
Unigene_3176	XP_002440751	gi|242089837|ref|XP_002440751.1| hypothetical protein SORBIDRAFT_09g006018 [Sorghum bicolor] >gi|241946036|gb|EES19181.1| hypothetical protein SORBIDRAFT_09g006018 [Sorghum bicolor]	4.40584
Unigene_3177	NP_001169334	gi|293332510|ref|NP_001169334.1| uncharacterized protein LOC100383201 [Zea mays] >gi|224028765|gb|ACN33458.1| unknown [Zea mays] >gi|414885168|tpg|DAA61182.1| TPA: hypothetical protein ZEAMMB73_523623 [Zea mays]	4.20557
Unigene_3179	DAA58227	gi|414881096|tpg|DAA58227.1| TPA: putative MAP kinase family protein [Zea mays]	58.298
Unigene_3186	XP_002447303	gi|242074734|ref|XP_002447303.1| hypothetical protein SORBIDRAFT_06g032400 [Sorghum bicolor] >gi|241938486|gb|EES11631.1| hypothetical protein SORBIDRAFT_06g032400 [Sorghum bicolor]	21.7238
Unigene_3189	ACN34694	gi|224031237|gb|ACN34694.1| unknown [Zea mays]	15.1013
Unigene_3190	XP_002463518	gi|242032247|ref|XP_002463518.1| hypothetical protein SORBIDRAFT_01g001220 [Sorghum bicolor] >gi|75265580|sp|Q9SBL1.1|HMNGT_SORBI RecName: Full=Cyanohydrin beta-glucosyltransferase; AltName: Full=UDP-glucose-p-hydroxymandelonitrile glucosyltransferase >gi|6561805|gb|AAF17077.1|AF199453_1 UDP-glucose glucosyltransferase [Sorghum bicolor] >gi|241917372|gb|EER90516.1| hypothetical protein SORBIDRAFT…	20.4695
Unigene_3195	NP_001052598	gi|115457996|ref|NP_001052598.1| Os04g0380500 [Oryza sativa Japonica Group] >gi|32489070|emb|CAE04000.1| OSJNBb0089B03.14 [Oryza sativa Japonica Group] >gi|113564169|dbj|BAF14512.1| Os04g0380500 [Oryza sativa Japonica Group] >gi|125590127|gb|EAZ30477.1| hypothetical protein OsJ_14522 [Oryza sativa Japonica Group] >gi|215693815|dbj|BAG89014.1| unnamed protein product [Oryza sativa Japonica Group]	2.75937
Unigene_3198	XP_002446557	gi|242073242|ref|XP_002446557.1| hypothetical protein SORBIDRAFT_06g018070 [Sorghum bicolor] >gi|241937740|gb|EES10885.1| hypothetical protein SORBIDRAFT_06g018070 [Sorghum bicolor]	9.35114
Unigene_3199	CBB36467	gi|257209005|emb|CBB36467.1| protein similar to Arabidopsis pfkB family of carbohydrate kinases At5g58730 [Saccharum hybrid cultivar R570]	29.2097
Unigene_3200	XP_002439040	gi|242097100|ref|XP_002439040.1| hypothetical protein SORBIDRAFT_10g030430 [Sorghum bicolor] >gi|241917263|gb|EER90407.1| hypothetical protein SORBIDRAFT_10g030430 [Sorghum bicolor]	11.6135
Unigene_3202	XP_002452214	gi|242061850|ref|XP_002452214.1| hypothetical protein SORBIDRAFT_04g021860 [Sorghum bicolor] >gi|241932045|gb|EES05190.1| hypothetical protein SORBIDRAFT_04g021860 [Sorghum bicolor]	16.5907
Unigene_3206	XP_002457616	gi|242056941|ref|XP_002457616.1| hypothetical protein SORBIDRAFT_03g010380 [Sorghum bicolor] >gi|241929591|gb|EES02736.1| hypothetical protein SORBIDRAFT_03g010380 [Sorghum bicolor]	57.7354
Unigene_3210	DAA36414	gi|414585843|tpg|DAA36414.1| TPA: hypothetical protein ZEAMMB73_585119 [Zea mays]	17.2299
Unigene_3213	XP_002456936	gi|242055581|ref|XP_002456936.1| hypothetical protein SORBIDRAFT_03g045930 [Sorghum bicolor] >gi|241928911|gb|EES02056.1| hypothetical protein SORBIDRAFT_03g045930 [Sorghum bicolor]	23.6785
Unigene_3216	XP_002462180	gi|242048872|ref|XP_002462180.1| hypothetical protein SORBIDRAFT_02g021130 [Sorghum bicolor] >gi|241925557|gb|EER98701.1| hypothetical protein SORBIDRAFT_02g021130 [Sorghum bicolor]	7.20432
Unigene_3220	AAM47578	gi|21326112|gb|AAM47578.1| putative cleavage stimulation factor subUnit 1 [Sorghum bicolor]	2.97241
Unigene_3221	EAY84242	gi|125537847|gb|EAY84242.1| hypothetical protein OsI_05624 [Oryza sativa Indica Group]	13.7537
Unigene_3222	XP_002464922	gi|242035055|ref|XP_002464922.1| hypothetical protein SORBIDRAFT_01g028880 [Sorghum bicolor] >gi|241918776|gb|EER91920.1| hypothetical protein SORBIDRAFT_01g028880 [Sorghum bicolor]	40.4892
Unigene_3223	NP_001151576	gi|226505228|ref|NP_001151576.1| LOC100285210 [Zea mays] >gi|195647866|gb|ACG43401.1| HEC/Ndc80p family protein [Zea mays]	25.1417
Unigene_3226	ADU32890	gi|315493436|gb|ADU32890.1| embryonic flower 2 protein [Eulaliopsis binata]	13.3281
Unigene_3227	XP_002458793	gi|242059295|ref|XP_002458793.1| hypothetical protein SORBIDRAFT_03g040380 [Sorghum bicolor] >gi|241930768|gb|EES03913.1| hypothetical protein SORBIDRAFT_03g040380 [Sorghum bicolor]	9.28929
Unigene_3230	XP_002460985	gi|242046228|ref|XP_002460985.1| hypothetical protein SORBIDRAFT_02g038720 [Sorghum bicolor] >gi|241924362|gb|EER97506.1| hypothetical protein SORBIDRAFT_02g038720 [Sorghum bicolor]	6.00775
Unigene_3231	XP_002462401	gi|242049314|ref|XP_002462401.1| hypothetical protein SORBIDRAFT_02g025070 [Sorghum bicolor] >gi|241925778|gb|EER98922.1| hypothetical protein SORBIDRAFT_02g025070 [Sorghum bicolor]	35.8446
Unigene_3232	XP_002437735	gi|242094490|ref|XP_002437735.1| hypothetical protein SORBIDRAFT_10g001530 [Sorghum bicolor] >gi|241915958|gb|EER89102.1| hypothetical protein SORBIDRAFT_10g001530 [Sorghum bicolor]	19.1339
Unigene_3234	XP_005846189	gi|552822717|ref|XP_005846189.1| hypothetical protein CHLNCDRAFT_6829, partial [Chlorella variabilis] >gi|307105839|gb|EFN54087.1| hypothetical protein CHLNCDRAFT_6829, partial [Chlorella variabilis]	8.38056
Unigene_3237	NP_001057126	gi|115467054|ref|NP_001057126.1| Os06g0212900 [Oryza sativa Japonica Group] >gi|51090525|dbj|BAD35727.1| putative dnaK-type molecular chaperone BiP precursor [Oryza sativa Japonica Group] >gi|51091917|dbj|BAD35186.1| putative dnaK-type molecular chaperone BiP precursor [Oryza sativa Japonica Group] >gi|113595166|dbj|BAF19040.1| Os06g0212900 [Oryza sativa Japonica Group] >gi|215678957|dbj|BAG96387…	5.95726
Unigene_3240	XP_002439952	gi|242088239|ref|XP_002439952.1| hypothetical protein SORBIDRAFT_09g023320 [Sorghum bicolor] >gi|241945237|gb|EES18382.1| hypothetical protein SORBIDRAFT_09g023320 [Sorghum bicolor]	29.8488
Unigene_3243	XP_004968746	gi|514777361|ref|XP_004968746.1| PREDICTED: probable serine/threonine-protein kinase At1g54610-like isoform X1 [Setaria italica]	25.4473
Unigene_3244	XP_002440869	gi|242090073|ref|XP_002440869.1| hypothetical protein SORBIDRAFT_09g010430 [Sorghum bicolor] >gi|241946154|gb|EES19299.1| hypothetical protein SORBIDRAFT_09g010430 [Sorghum bicolor]	19.5282
Unigene_3246	DAA54645	gi|552766111|tpg|DAA54645.2| TPA: oxidoreductase [Zea mays]	16.7963
Unigene_3247	NP_001147687	gi|226491488|ref|NP_001147687.1| transparent testa 12 protein [Zea mays] >gi|195613120|gb|ACG28390.1| transparent testa 12 protein [Zea mays]	11.0289
Unigene_3254	NP_001169841	gi|293332508|ref|NP_001169841.1| uncharacterized protein LOC100383733 [Zea mays] >gi|224031939|gb|ACN35045.1| unknown [Zea mays] >gi|413941582|gb|AFW74231.1| hypothetical protein ZEAMMB73_231911 [Zea mays]	3.13665
Unigene_3258	XP_002436685	gi|242092390|ref|XP_002436685.1| hypothetical protein SORBIDRAFT_10g007020 [Sorghum bicolor] >gi|241914908|gb|EER88052.1| hypothetical protein SORBIDRAFT_10g007020 [Sorghum bicolor]	35.262
Unigene_3260	XP_002456364	gi|242054437|ref|XP_002456364.1| hypothetical protein SORBIDRAFT_03g034760 [Sorghum bicolor] >gi|241928339|gb|EES01484.1| hypothetical protein SORBIDRAFT_03g034760 [Sorghum bicolor]	8.61856
Unigene_3262	XP_002446114	gi|242072356|ref|XP_002446114.1| hypothetical protein SORBIDRAFT_06g001920 [Sorghum bicolor] >gi|241937297|gb|EES10442.1| hypothetical protein SORBIDRAFT_06g001920 [Sorghum bicolor]	48.3146
Unigene_3264	XP_002467159	gi|242039529|ref|XP_002467159.1| hypothetical protein SORBIDRAFT_01g020590 [Sorghum bicolor] >gi|241921013|gb|EER94157.1| hypothetical protein SORBIDRAFT_01g020590 [Sorghum bicolor]	8.51717
Unigene_3265	XP_002465394	gi|242035999|ref|XP_002465394.1| hypothetical protein SORBIDRAFT_01g037810 [Sorghum bicolor] >gi|241919248|gb|EER92392.1| hypothetical protein SORBIDRAFT_01g037810 [Sorghum bicolor]	9.42972
Unigene_3272	XP_002465506	gi|242036223|ref|XP_002465506.1| hypothetical protein SORBIDRAFT_01g040160 [Sorghum bicolor] >gi|241919360|gb|EER92504.1| hypothetical protein SORBIDRAFT_01g040160 [Sorghum bicolor]	14.7332
Unigene_3273	NP_001145179	gi|226494801|ref|NP_001145179.1| uncharacterized protein LOC100278420 [Zea mays] >gi|195652353|gb|ACG45644.1| hypothetical protein [Zea mays]	17.0702
Unigene_3276	EEE53112	gi|222616980|gb|EEE53112.1| hypothetical protein OsJ_35891 [Oryza sativa Japonica Group]	56.4434
Unigene_3281	AFW71494	gi|413936943|gb|AFW71494.1| hypothetical protein ZEAMMB73_252708 [Zea mays]	17.5274
Unigene_3285	XP_002455293	gi|242052295|ref|XP_002455293.1| hypothetical protein SORBIDRAFT_03g007930 [Sorghum bicolor] >gi|241927268|gb|EES00413.1| hypothetical protein SORBIDRAFT_03g007930 [Sorghum bicolor]	2.64182
Unigene_3286	XP_004951797	gi|514709489|ref|XP_004951797.1| PREDICTED: tubulin beta-3 chain-like [Setaria italica]	70.9195
Unigene_3298	ACG43435	gi|195647934|gb|ACG43435.1| RHL2 [Zea mays]	8.90948
Unigene_3301	XP_002465519	gi|242036249|ref|XP_002465519.1| hypothetical protein SORBIDRAFT_01g040410 [Sorghum bicolor] >gi|241919373|gb|EER92517.1| hypothetical protein SORBIDRAFT_01g040410 [Sorghum bicolor]	9.4186
Unigene_3302	XP_002458616	gi|242058941|ref|XP_002458616.1| hypothetical protein SORBIDRAFT_03g036740 [Sorghum bicolor] >gi|241930591|gb|EES03736.1| hypothetical protein SORBIDRAFT_03g036740 [Sorghum bicolor]	6.41483
Unigene_3303	XP_004972601	gi|514792562|ref|XP_004972601.1| PREDICTED: general transcription factor 3C polypeptide 3-like isoform X2 [Setaria italica]	5.60025
Unigene_3305	XP_002458454	gi|242058617|ref|XP_002458454.1| hypothetical protein SORBIDRAFT_03g033890 [Sorghum bicolor] >gi|241930429|gb|EES03574.1| hypothetical protein SORBIDRAFT_03g033890 [Sorghum bicolor]	86.3751
Unigene_3309	XP_002462483	gi|242049478|ref|XP_002462483.1| hypothetical protein SORBIDRAFT_02g026455 [Sorghum bicolor] >gi|241925860|gb|EER99004.1| hypothetical protein SORBIDRAFT_02g026455 [Sorghum bicolor]	6.78552
Unigene_3310	AFW58569	gi|413918637|gb|AFW58569.1| hypothetical protein ZEAMMB73_910026 [Zea mays]	14.8465
Unigene_3311	XP_002465997	gi|242037205|ref|XP_002465997.1| hypothetical protein SORBIDRAFT_01g049760 [Sorghum bicolor] >gi|241919851|gb|EER92995.1| hypothetical protein SORBIDRAFT_01g049760 [Sorghum bicolor]	9.59156
Unigene_3316	XP_002438869	gi|242096758|ref|XP_002438869.1| hypothetical protein SORBIDRAFT_10g027510 [Sorghum bicolor] >gi|241917092|gb|EER90236.1| hypothetical protein SORBIDRAFT_10g027510 [Sorghum bicolor]	9.48953
Unigene_3317	AAT58770	gi|49328070|gb|AAT58770.1| putative polyprotein [Oryza sativa Japonica Group]	4.28559
Unigene_3318	XP_002453517	gi|242064456|ref|XP_002453517.1| hypothetical protein SORBIDRAFT_04g007190 [Sorghum bicolor] >gi|241933348|gb|EES06493.1| hypothetical protein SORBIDRAFT_04g007190 [Sorghum bicolor]	225.573
Unigene_3322	XP_002438283	gi|242095586|ref|XP_002438283.1| hypothetical protein SORBIDRAFT_10g011110 [Sorghum bicolor] >gi|241916506|gb|EER89650.1| hypothetical protein SORBIDRAFT_10g011110 [Sorghum bicolor]	71.3222
Unigene_3323	NP_001174974	gi|297725221|ref|NP_001174974.1| Os06g0698674 [Oryza sativa Japonica Group] >gi|53792080|dbj|BAD54665.1| putative eukaryotic translation initiation factor 5 [Oryza sativa Japonica Group] >gi|125598379|gb|EAZ38159.1| hypothetical protein OsJ_22510 [Oryza sativa Japonica Group] >gi|215769344|dbj|BAH01573.1| unnamed protein product [Oryza sativa Japonica Group] >gi|255677359|dbj|BAH93702.1| Os06g069…	154.506
Unigene_3331	XP_002452664	gi|242062750|ref|XP_002452664.1| hypothetical protein SORBIDRAFT_04g030190 [Sorghum bicolor] >gi|241932495|gb|EES05640.1| hypothetical protein SORBIDRAFT_04g030190 [Sorghum bicolor]	12.3216
Unigene_3332	AAM12036	gi|20159765|gb|AAM12036.1| anther-specific protein [Pisum sativum]	3.88566
Unigene_3333	XP_002447080	gi|242074288|ref|XP_002447080.1| hypothetical protein SORBIDRAFT_06g028210 [Sorghum bicolor] >gi|241938263|gb|EES11408.1| hypothetical protein SORBIDRAFT_06g028210 [Sorghum bicolor]	26.6372
Unigene_3336	AFW83213	gi|413950564|gb|AFW83213.1| hypothetical protein ZEAMMB73_277915 [Zea mays]	6.08412
Unigene_3338	XP_002453551	gi|242064524|ref|XP_002453551.1| hypothetical protein SORBIDRAFT_04g007880 [Sorghum bicolor] >gi|241933382|gb|EES06527.1| hypothetical protein SORBIDRAFT_04g007880 [Sorghum bicolor]	11.6058
Unigene_3339	XP_002440493	gi|242089321|ref|XP_002440493.1| hypothetical protein SORBIDRAFT_09g001900 [Sorghum bicolor] >gi|241945778|gb|EES18923.1| hypothetical protein SORBIDRAFT_09g001900 [Sorghum bicolor]	18.0478
Unigene_3340	ACF87799	gi|194707430|gb|ACF87799.1| unknown [Zea mays]	74.0354
Unigene_3341	XP_002461561	gi|242047630|ref|XP_002461561.1| hypothetical protein SORBIDRAFT_02g004750 [Sorghum bicolor] >gi|241924938|gb|EER98082.1| hypothetical protein SORBIDRAFT_02g004750 [Sorghum bicolor]	36.2236
Unigene_3342	XP_002451012	gi|242071471|ref|XP_002451012.1| hypothetical protein SORBIDRAFT_05g022600 [Sorghum bicolor] >gi|241936855|gb|EES10000.1| hypothetical protein SORBIDRAFT_05g022600 [Sorghum bicolor]	231.124
Unigene_3343	NP_001132847	gi|212721062|ref|NP_001132847.1| uncharacterized protein LOC100194339 [Zea mays] >gi|194695562|gb|ACF81865.1| unknown [Zea mays]	38.3755
Unigene_3345	XP_004968948	gi|514777814|ref|XP_004968948.1| PREDICTED: DEAD-box ATP-dependent RNA helicase 15-like isoform X2 [Setaria italica]	32.2784
Unigene_3347	XP_002460406	gi|242045070|ref|XP_002460406.1| hypothetical protein SORBIDRAFT_02g027685 [Sorghum bicolor] >gi|241923783|gb|EER96927.1| hypothetical protein SORBIDRAFT_02g027685 [Sorghum bicolor]	8.40264
Unigene_3349	XP_004954338	gi|514719848|ref|XP_004954338.1| PREDICTED: phospholipid--sterol O-acyltransferase-like isoform X4 [Setaria italica]	5.3285
Unigene_3350	NP_001146864	gi|226490928|ref|NP_001146864.1| LOC100280472 [Zea mays] >gi|195604408|gb|ACG24034.1| transposon protein [Zea mays] >gi|224031429|gb|ACN34790.1| unknown [Zea mays] >gi|414871926|tpg|DAA50483.1| TPA: Transposon protein [Zea mays]	23.1585
Unigene_3355	XP_002445120	gi|242080703|ref|XP_002445120.1| hypothetical protein SORBIDRAFT_07g004430 [Sorghum bicolor] >gi|241941470|gb|EES14615.1| hypothetical protein SORBIDRAFT_07g004430 [Sorghum bicolor]	5.39118
Unigene_3356	XP_002463235	gi|242050982|ref|XP_002463235.1| hypothetical protein SORBIDRAFT_02g040300 [Sorghum bicolor] >gi|241926612|gb|EER99756.1| hypothetical protein SORBIDRAFT_02g040300 [Sorghum bicolor]	20.0244
Unigene_3357	XP_004964374	gi|514759753|ref|XP_004964374.1| PREDICTED: protein ASPARTIC PROTEASE IN GUARD CELL 2-like [Setaria italica]	38.8679
Unigene_3363	NP_001105162	gi|162460006|ref|NP_001105162.1| LOC542055 [Zea mays] >gi|33352237|emb|CAE18179.1| glutathione synthetase [Zea mays] >gi|194702812|gb|ACF85490.1| unknown [Zea mays] >gi|195642992|gb|ACG40964.1| glutathione synthetase [Zea mays] >gi|414878224|tpg|DAA55355.1| TPA: glutathione synthetase [Zea mays]	7.54766
Unigene_3366	NP_001151564	gi|226499186|ref|NP_001151564.1| angustifolia [Zea mays] >gi|195647762|gb|ACG43349.1| angustifolia [Zea mays] >gi|414864519|tpg|DAA43076.1| TPA: angustifolia [Zea mays]	6.72614
Unigene_3369	ACN31318	gi|223974261|gb|ACN31318.1| unknown [Zea mays] >gi|413952138|gb|AFW84787.1| vacuolar protein sorting protein 36 [Zea mays]	6.68903
Unigene_3372	NP_001105067	gi|162459598|ref|NP_001105067.1| nucleosome/chromatin assembly factor C [Zea mays] >gi|14550114|gb|AAK67147.1|AF384037_1 nucleosome/chromatin assembly factor C [Zea mays] >gi|195619846|gb|ACG31753.1| WD-40 repeat protein MSI4 [Zea mays] >gi|223975043|gb|ACN31709.1| unknown [Zea mays] >gi|413951076|gb|AFW83725.1| WD repeat-containing protein RBAP1 [Zea mays]	49.9619
Unigene_3373	XP_002456384	gi|242054477|ref|XP_002456384.1| hypothetical protein SORBIDRAFT_03g035180 [Sorghum bicolor] >gi|241928359|gb|EES01504.1| hypothetical protein SORBIDRAFT_03g035180 [Sorghum bicolor]	13.7382
Unigene_3375	XP_004951726	gi|514709202|ref|XP_004951726.1| PREDICTED: calcium-transporting ATPase 8, plasma membrane-type-like isoform X1 [Setaria italica] >gi|514709206|ref|XP_004951727.1| PREDICTED: calcium-transporting ATPase 8, plasma membrane-type-like isoform X2 [Setaria italica]	4.99105
Unigene_3376	XP_002461097	gi|242046452|ref|XP_002461097.1| hypothetical protein SORBIDRAFT_02g040640 [Sorghum bicolor] >gi|241924474|gb|EER97618.1| hypothetical protein SORBIDRAFT_02g040640 [Sorghum bicolor]	22.8456
Unigene_3377	AFW66051	gi|413926119|gb|AFW66051.1| pre-mRNA cleavage complex II protein Clp1 [Zea mays]	15.0246
Unigene_3378	EEC79267	gi|218196840|gb|EEC79267.1| hypothetical protein OsI_20051 [Oryza sativa Indica Group]	3.19015
Unigene_3379	XP_002436488	gi|242091996|ref|XP_002436488.1| hypothetical protein SORBIDRAFT_10g003560 [Sorghum bicolor] >gi|241914711|gb|EER87855.1| hypothetical protein SORBIDRAFT_10g003560 [Sorghum bicolor]	3.96196
Unigene_3380	XP_004965498	gi|514764397|ref|XP_004965498.1| PREDICTED: CMP-sialic acid transporter 1-like isoform X1 [Setaria italica]	4.06487
Unigene_3381	XP_002454283	gi|242065988|ref|XP_002454283.1| hypothetical protein SORBIDRAFT_04g028000 [Sorghum bicolor] >gi|241934114|gb|EES07259.1| hypothetical protein SORBIDRAFT_04g028000 [Sorghum bicolor]	44.4998
Unigene_3388	XP_002437414	gi|242093848|ref|XP_002437414.1| hypothetical protein SORBIDRAFT_10g026544 [Sorghum bicolor] >gi|241915637|gb|EER88781.1| hypothetical protein SORBIDRAFT_10g026544 [Sorghum bicolor]	29.2884
Unigene_3389	XP_002450384	gi|242070215|ref|XP_002450384.1| hypothetical protein SORBIDRAFT_05g004600 [Sorghum bicolor] >gi|241936227|gb|EES09372.1| hypothetical protein SORBIDRAFT_05g004600 [Sorghum bicolor]	3.8673
Unigene_3390	XP_002463621	gi|242032453|ref|XP_002463621.1| hypothetical protein SORBIDRAFT_01g003030 [Sorghum bicolor] >gi|241917475|gb|EER90619.1| hypothetical protein SORBIDRAFT_01g003030 [Sorghum bicolor]	6.39394
Unigene_3396	XP_002461020	gi|242046298|ref|XP_002461020.1| hypothetical protein SORBIDRAFT_02g039290 [Sorghum bicolor] >gi|241924397|gb|EER97541.1| hypothetical protein SORBIDRAFT_02g039290 [Sorghum bicolor]	37.8257
Unigene_3397	DAA36958	gi|414586387|tpg|DAA36958.1| TPA: putative casein kinase family protein [Zea mays]	15.6574
Unigene_3400	XP_002463217	gi|242050946|ref|XP_002463217.1| hypothetical protein SORBIDRAFT_02g039960 [Sorghum bicolor] >gi|241926594|gb|EER99738.1| hypothetical protein SORBIDRAFT_02g039960 [Sorghum bicolor]	40.3061
Unigene_3403	ACF88103	gi|194708038|gb|ACF88103.1| unknown [Zea mays] >gi|413939250|gb|AFW73801.1| serine esterase family protein [Zea mays]	6.20093
Unigene_3404	XP_002453181	gi|242063784|ref|XP_002453181.1| hypothetical protein SORBIDRAFT_04g001220 [Sorghum bicolor] >gi|241933012|gb|EES06157.1| hypothetical protein SORBIDRAFT_04g001220 [Sorghum bicolor]	15.709
Unigene_3406	AFW63558	gi|413923626|gb|AFW63558.1| carbamoyl-phosphate synthase small chain [Zea mays]	111.908
Unigene_3411	XP_002453914	gi|242065250|ref|XP_002453914.1| hypothetical protein SORBIDRAFT_04g021350 [Sorghum bicolor] >gi|241933745|gb|EES06890.1| hypothetical protein SORBIDRAFT_04g021350 [Sorghum bicolor]	19.057
Unigene_3414	XP_004968192	gi|514775283|ref|XP_004968192.1| PREDICTED: protein IWS1 homolog A-like [Setaria italica]	30.0873
Unigene_3422	NP_001146226	gi|226504904|ref|NP_001146226.1| uncharacterized protein LOC100279796 [Zea mays] >gi|194707208|gb|ACF87688.1| unknown [Zea mays] >gi|219886263|gb|ACL53506.1| unknown [Zea mays] >gi|238014144|gb|ACR38107.1| unknown [Zea mays] >gi|414588966|tpg|DAA39537.1| TPA: putative ARM repeat-containing protein containing family protein isoform 1 [Zea mays] >gi|414588967|tpg|DAA39538.1| TPA: putative ARM repea…	4.7226
Unigene_3426	XP_002443848	gi|242078159|ref|XP_002443848.1| hypothetical protein SORBIDRAFT_07g003250 [Sorghum bicolor] >gi|241940198|gb|EES13343.1| hypothetical protein SORBIDRAFT_07g003250 [Sorghum bicolor]	6.38329
Unigene_3429	AFW88697	gi|413956048|gb|AFW88697.1| hypothetical protein ZEAMMB73_924719 [Zea mays]	10.8464
Unigene_3433	XP_004489074	gi|502089955|ref|XP_004489074.1| PREDICTED: SKP1-like protein 17-like [Cicer arietinum]	170.172
Unigene_3434	XP_004973496	gi|514796225|ref|XP_004973496.1| PREDICTED: E3 ubiquitin-protein ligase HERC2-like [Setaria italica]	51.6965
Unigene_3435	XP_002437236	gi|242093492|ref|XP_002437236.1| hypothetical protein SORBIDRAFT_10g023320 [Sorghum bicolor] >gi|241915459|gb|EER88603.1| hypothetical protein SORBIDRAFT_10g023320 [Sorghum bicolor]	55.8052
Unigene_3436	ACN25617	gi|223943067|gb|ACN25617.1| unknown [Zea mays] >gi|414585907|tpg|DAA36478.1| TPA: branched-chain-amino-acid aminotransferase isoform 1 [Zea mays] >gi|414585908|tpg|DAA36479.1| TPA: branched-chain-amino-acid aminotransferase isoform 2 [Zea mays]	9.88162
Unigene_3437	AAM47589	gi|21326123|gb|AAM47589.1| putative glucosyl transferase [Sorghum bicolor]	104.381
Unigene_3438	XP_002463155	gi|242050822|ref|XP_002463155.1| hypothetical protein SORBIDRAFT_02g038620 [Sorghum bicolor] >gi|241926532|gb|EER99676.1| hypothetical protein SORBIDRAFT_02g038620 [Sorghum bicolor]	20.7514
Unigene_3441	AAM01136	gi|19881735|gb|AAM01136.1|AC108884_18 Putative Cell elongation protein DIMINUTO (Cell elongation protein Dwarf1) [Oryza sativa Japonica Group] >gi|31431903|gb|AAP53615.1| Cell elongation protein DIMINUTO, putative, expressed [Oryza sativa Japonica Group] >gi|110289050|gb|ABG66069.1| Cell elongation protein DIMINUTO, putative, expressed [Oryza sativa Japonica Group] >gi|125531808|gb|EAY78373.1| hy…	14.0423
Unigene_3442	XP_002465303	gi|242035817|ref|XP_002465303.1| hypothetical protein SORBIDRAFT_01g035890 [Sorghum bicolor] >gi|241919157|gb|EER92301.1| hypothetical protein SORBIDRAFT_01g035890 [Sorghum bicolor]	23.7679
Unigene_3444	XP_002446615	gi|242073358|ref|XP_002446615.1| hypothetical protein SORBIDRAFT_06g018960 [Sorghum bicolor] >gi|241937798|gb|EES10943.1| hypothetical protein SORBIDRAFT_06g018960 [Sorghum bicolor]	9.88162
Unigene_3446	XP_002461997	gi|242048502|ref|XP_002461997.1| hypothetical protein SORBIDRAFT_02g012330 [Sorghum bicolor] >gi|241925374|gb|EER98518.1| hypothetical protein SORBIDRAFT_02g012330 [Sorghum bicolor]	6.085
Unigene_3448	XP_004961533	gi|514748096|ref|XP_004961533.1| PREDICTED: uncharacterized protein LOC101762135 [Setaria italica]	12.4569
Unigene_3449	XP_002442353	gi|242083856|ref|XP_002442353.1| hypothetical protein SORBIDRAFT_08g018750 [Sorghum bicolor] >gi|241943046|gb|EES16191.1| hypothetical protein SORBIDRAFT_08g018750 [Sorghum bicolor]	865.155
Unigene_3451	XP_002451043	gi|242071533|ref|XP_002451043.1| hypothetical protein SORBIDRAFT_05g023110 [Sorghum bicolor] >gi|241936886|gb|EES10031.1| hypothetical protein SORBIDRAFT_05g023110 [Sorghum bicolor]	9.85085
Unigene_3452	NP_001159130	gi|259489992|ref|NP_001159130.1| hypothetical protein [Zea mays] >gi|223942157|gb|ACN25162.1| unknown [Zea mays] >gi|413925479|gb|AFW65411.1| hypothetical protein ZEAMMB73_461561 [Zea mays]	12.3005
Unigene_3456	XP_002459499	gi|242043256|ref|XP_002459499.1| hypothetical protein SORBIDRAFT_02g005620 [Sorghum bicolor] >gi|241922876|gb|EER96020.1| hypothetical protein SORBIDRAFT_02g005620 [Sorghum bicolor]	38.3088
Unigene_3457	ACF83607	gi|194699046|gb|ACF83607.1| unknown [Zea mays] >gi|414864324|tpg|DAA42881.1| TPA: actin-like protein 6A isoform 1 [Zea mays] >gi|414864325|tpg|DAA42882.1| TPA: actin-like protein 6A isoform 2 [Zea mays]	24.8617
Unigene_3459	XP_002438740	gi|242096500|ref|XP_002438740.1| hypothetical protein SORBIDRAFT_10g025330 [Sorghum bicolor] >gi|241916963|gb|EER90107.1| hypothetical protein SORBIDRAFT_10g025330 [Sorghum bicolor]	7.55753
Unigene_3463	ACF78606	gi|194689044|gb|ACF78606.1| unknown [Zea mays]	3.43998
Unigene_3467	XP_004983042	gi|514816609|ref|XP_004983042.1| PREDICTED: soluble starch synthase 2-1, chloroplastic/amyloplastic-like isoform X1 [Setaria italica]	22.7768
Unigene_3469	DAA44568	gi|414866011|tpg|DAA44568.1| TPA: fructose-1,6-bisphosphatase [Zea mays]	365.009
Unigene_3471	XP_002455113	gi|242051935|ref|XP_002455113.1| hypothetical protein SORBIDRAFT_03g004570 [Sorghum bicolor] >gi|241927088|gb|EES00233.1| hypothetical protein SORBIDRAFT_03g004570 [Sorghum bicolor]	20.3189
Unigene_3473	NP_001169296	gi|293332577|ref|NP_001169296.1| putative DEAD-box ATP-dependent RNA helicase family protein [Zea mays] >gi|224028479|gb|ACN33315.1| unknown [Zea mays] >gi|414884306|tpg|DAA60320.1| TPA: putative DEAD-box ATP-dependent RNA helicase family protein [Zea mays]	15.9835
Unigene_3474	XP_002447287	gi|242074702|ref|XP_002447287.1| hypothetical protein SORBIDRAFT_06g032115 [Sorghum bicolor] >gi|241938470|gb|EES11615.1| hypothetical protein SORBIDRAFT_06g032115 [Sorghum bicolor]	22.1993
Unigene_3475	XP_002450953	gi|242071353|ref|XP_002450953.1| hypothetical protein SORBIDRAFT_05g021610 [Sorghum bicolor] >gi|241936796|gb|EES09941.1| hypothetical protein SORBIDRAFT_05g021610 [Sorghum bicolor]	10.1856
Unigene_3477	DAA52456	gi|414873899|tpg|DAA52456.1| TPA: hypothetical protein ZEAMMB73_865472 [Zea mays]	10.29
Unigene_3478	XP_002449041	gi|242067529|ref|XP_002449041.1| hypothetical protein SORBIDRAFT_05g003890 [Sorghum bicolor] >gi|241934884|gb|EES08029.1| hypothetical protein SORBIDRAFT_05g003890 [Sorghum bicolor]	5.2756
Unigene_3482	XP_002448148	gi|242076424|ref|XP_002448148.1| hypothetical protein SORBIDRAFT_06g022140 [Sorghum bicolor] >gi|241939331|gb|EES12476.1| hypothetical protein SORBIDRAFT_06g022140 [Sorghum bicolor]	6.37251
Unigene_3483	NP_001065812	gi|115484301|ref|NP_001065812.1| Os11g0159500 [Oryza sativa Japonica Group] >gi|108864023|gb|ABA91576.2| expressed protein [Oryza sativa Japonica Group] >gi|113644516|dbj|BAF27657.1| Os11g0159500 [Oryza sativa Japonica Group] >gi|215693821|dbj|BAG89020.1| unnamed protein product [Oryza sativa Japonica Group] >gi|218185292|gb|EEC67719.1| hypothetical protein OsI_35202 [Oryza sativa Indica Group] >…	2.40275
Unigene_3487	ACN33960	gi|224029769|gb|ACN33960.1| unknown [Zea mays]	37.5851
Unigene_3489	XP_002460980	gi|242046218|ref|XP_002460980.1| hypothetical protein SORBIDRAFT_02g038700 [Sorghum bicolor] >gi|241924357|gb|EER97501.1| hypothetical protein SORBIDRAFT_02g038700 [Sorghum bicolor]	86.7913
Unigene_3491	ACF82040	gi|194695912|gb|ACF82040.1| unknown [Zea mays] >gi|407232612|gb|AFT82648.1| C3H49 C3H type transcription factor, partial [Zea mays subsp. mays] >gi|413951531|gb|AFW84180.1| zinc finger CCCH type domain-containing protein ZFN-like 2 [Zea mays]	57.3723
Unigene_3496	DAA35682	gi|414585111|tpg|DAA35682.1| TPA: cysteine proteinase Mir3 [Zea mays]	196.676
Unigene_3497	XP_002448043	gi|242076214|ref|XP_002448043.1| hypothetical protein SORBIDRAFT_06g020110 [Sorghum bicolor] >gi|241939226|gb|EES12371.1| hypothetical protein SORBIDRAFT_06g020110 [Sorghum bicolor]	130.785
Unigene_3499	XP_002464108	gi|242033427|ref|XP_002464108.1| hypothetical protein SORBIDRAFT_01g012430 [Sorghum bicolor] >gi|241917962|gb|EER91106.1| hypothetical protein SORBIDRAFT_01g012430 [Sorghum bicolor]	107.492
Unigene_3500	XP_002460084	gi|242044426|ref|XP_002460084.1| hypothetical protein SORBIDRAFT_02g022510 [Sorghum bicolor] >gi|241923461|gb|EER96605.1| hypothetical protein SORBIDRAFT_02g022510 [Sorghum bicolor]	52.9854
Unigene_3501	XP_002442954	gi|242085058|ref|XP_002442954.1| hypothetical protein SORBIDRAFT_08g005410 [Sorghum bicolor] >gi|241943647|gb|EES16792.1| hypothetical protein SORBIDRAFT_08g005410 [Sorghum bicolor]	231.457
Unigene_3503	XP_002453404	gi|242064230|ref|XP_002453404.1| hypothetical protein SORBIDRAFT_04g005410 [Sorghum bicolor] >gi|241933235|gb|EES06380.1| hypothetical protein SORBIDRAFT_04g005410 [Sorghum bicolor]	6.13791
Unigene_3506	XP_002445506	gi|242081475|ref|XP_002445506.1| hypothetical protein SORBIDRAFT_07g020640 [Sorghum bicolor] >gi|241941856|gb|EES15001.1| hypothetical protein SORBIDRAFT_07g020640 [Sorghum bicolor]	22.6106
Unigene_3511	XP_002465502	gi|242036215|ref|XP_002465502.1| hypothetical protein SORBIDRAFT_01g040040 [Sorghum bicolor] >gi|241919356|gb|EER92500.1| hypothetical protein SORBIDRAFT_01g040040 [Sorghum bicolor]	13.0103
Unigene_3512	XP_002465853	gi|242036917|ref|XP_002465853.1| hypothetical protein SORBIDRAFT_01g047030 [Sorghum bicolor] >gi|241919707|gb|EER92851.1| hypothetical protein SORBIDRAFT_01g047030 [Sorghum bicolor]	10.3348
Unigene_3513	XP_002439548	gi|242087431|ref|XP_002439548.1| hypothetical protein SORBIDRAFT_09g011890 [Sorghum bicolor] >gi|241944833|gb|EES17978.1| hypothetical protein SORBIDRAFT_09g011890 [Sorghum bicolor]	13.9546
Unigene_3515	XP_004966167	gi|514767132|ref|XP_004966167.1| PREDICTED: cysteine-rich receptor-like protein kinase 19-like [Setaria italica]	2.15089
Unigene_3517	XP_002441874	gi|242082898|ref|XP_002441874.1| hypothetical protein SORBIDRAFT_08g003990 [Sorghum bicolor] >gi|241942567|gb|EES15712.1| hypothetical protein SORBIDRAFT_08g003990 [Sorghum bicolor]	7.13467
Unigene_3519	NP_001147063	gi|226493617|ref|NP_001147063.1| STE20/SPS1-related proline-alanine-rich protein kinase [Zea mays] >gi|194700702|gb|ACF84435.1| unknown [Zea mays] >gi|195606984|gb|ACG25322.1| STE20/SPS1-related proline-alanine-rich protein kinase [Zea mays] >gi|413926342|gb|AFW66274.1| putative protein kinase superfamily protein [Zea mays]	1.36398
Unigene_3521	XP_004982582	gi|514815661|ref|XP_004982582.1| PREDICTED: lecithin-cholesterol acyltransferase-like 1-like [Setaria italica]	13.0912
Unigene_3524	ACG32894	gi|195622128|gb|ACG32894.1| DNA repair protein RAD23 [Zea mays]	90.4292
Unigene_3525	ACR37802	gi|238013534|gb|ACR37802.1| unknown [Zea mays] >gi|413917228|gb|AFW57160.1| hypothetical protein ZEAMMB73_845066 [Zea mays] >gi|413917229|gb|AFW57161.1| hypothetical protein ZEAMMB73_845066 [Zea mays]	21.0826
Unigene_3526	AFW81820	gi|413949171|gb|AFW81820.1| hypothetical protein ZEAMMB73_476847 [Zea mays]	31.3873
Unigene_3527	AFW85272	gi|413952623|gb|AFW85272.1| hypothetical protein ZEAMMB73_016041 [Zea mays]	29.3895
Unigene_3530	XP_002438349	gi|242095718|ref|XP_002438349.1| hypothetical protein SORBIDRAFT_10g013313 [Sorghum bicolor] >gi|241916572|gb|EER89716.1| hypothetical protein SORBIDRAFT_10g013313 [Sorghum bicolor]	5.25751
Unigene_3532	NP_001132176	gi|212724072|ref|NP_001132176.1| hypothetical protein [Zea mays] >gi|194693666|gb|ACF80917.1| unknown [Zea mays] >gi|414887294|tpg|DAA63308.1| TPA: hypothetical protein ZEAMMB73_685269 [Zea mays]	18.2961
Unigene_3538	AFW78643	gi|413945994|gb|AFW78643.1| hypothetical protein ZEAMMB73_212566 [Zea mays]	9.72639
Unigene_3542	DAA49459	gi|414870902|tpg|DAA49459.1| TPA: hypothetical protein ZEAMMB73_373795 [Zea mays]	15.6489
Unigene_3543	XP_002466279	gi|242037769|ref|XP_002466279.1| hypothetical protein SORBIDRAFT_01g004960 [Sorghum bicolor] >gi|241920133|gb|EER93277.1| hypothetical protein SORBIDRAFT_01g004960 [Sorghum bicolor]	12.3821
Unigene_3546	XP_002438942	gi|242096904|ref|XP_002438942.1| hypothetical protein SORBIDRAFT_10g028670 [Sorghum bicolor] >gi|241917165|gb|EER90309.1| hypothetical protein SORBIDRAFT_10g028670 [Sorghum bicolor]	27.5041
Unigene_3547	XP_004975465	gi|514801100|ref|XP_004975465.1| PREDICTED: probable glucuronosyltransferase Os04g0398600-like [Setaria italica]	26.3976
Unigene_3553	XP_002444676	gi|242079815|ref|XP_002444676.1| hypothetical protein SORBIDRAFT_07g025880 [Sorghum bicolor] >gi|241941026|gb|EES14171.1| hypothetical protein SORBIDRAFT_07g025880 [Sorghum bicolor]	3.6356
Unigene_3557	XP_002455208	gi|242052125|ref|XP_002455208.1| hypothetical protein SORBIDRAFT_03g006290 [Sorghum bicolor] >gi|241927183|gb|EES00328.1| hypothetical protein SORBIDRAFT_03g006290 [Sorghum bicolor]	8.58845
Unigene_3558	XP_002489034	gi|253760986|ref|XP_002489034.1| hypothetical protein SORBIDRAFT_0344s002010 [Sorghum bicolor] >gi|241947329|gb|EES20474.1| hypothetical protein SORBIDRAFT_0344s002010 [Sorghum bicolor]	5.05823
Unigene_3559	XP_002454307	gi|242066036|ref|XP_002454307.1| hypothetical protein SORBIDRAFT_04g028350 [Sorghum bicolor] >gi|241934138|gb|EES07283.1| hypothetical protein SORBIDRAFT_04g028350 [Sorghum bicolor]	13.6467
Unigene_3562	XP_002459414	gi|242043086|ref|XP_002459414.1| hypothetical protein SORBIDRAFT_02g004270 [Sorghum bicolor] >gi|241922791|gb|EER95935.1| hypothetical protein SORBIDRAFT_02g004270 [Sorghum bicolor]	4.37326
Unigene_3563	XP_002444026	gi|242078515|ref|XP_002444026.1| hypothetical protein SORBIDRAFT_07g006070 [Sorghum bicolor] >gi|241940376|gb|EES13521.1| hypothetical protein SORBIDRAFT_07g006070 [Sorghum bicolor]	3.31946
Unigene_3564	XP_002466557	gi|242038325|ref|XP_002466557.1| hypothetical protein SORBIDRAFT_01g009880 [Sorghum bicolor] >gi|241920411|gb|EER93555.1| hypothetical protein SORBIDRAFT_01g009880 [Sorghum bicolor]	223.352
Unigene_3566	XP_002442612	gi|242084374|ref|XP_002442612.1| hypothetical protein SORBIDRAFT_08g022950 [Sorghum bicolor] >gi|241943305|gb|EES16450.1| hypothetical protein SORBIDRAFT_08g022950 [Sorghum bicolor]	13.2541
Unigene_3572	ACN31904	gi|223975433|gb|ACN31904.1| unknown [Zea mays] >gi|414877302|tpg|DAA54433.1| TPA: putative protein kinase superfamily protein [Zea mays]	18.5874
Unigene_3579	XP_002439019	gi|242097058|ref|XP_002439019.1| hypothetical protein SORBIDRAFT_10g030020 [Sorghum bicolor] >gi|241917242|gb|EER90386.1| hypothetical protein SORBIDRAFT_10g030020 [Sorghum bicolor]	9.02969
Unigene_3580	XP_004956910	gi|514730313|ref|XP_004956910.1| PREDICTED: uncharacterized protein LOC101784111 isoform X3 [Setaria italica] >gi|514730317|ref|XP_004956911.1| PREDICTED: uncharacterized protein LOC101784111 isoform X4 [Setaria italica]	4.81581
Unigene_3581	AFW65902	gi|413925970|gb|AFW65902.1| hypothetical protein ZEAMMB73_057038 [Zea mays]	88.2193
Unigene_3582	NP_001105440	gi|162458676|ref|NP_001105440.1| tubulin alpha-3 chain [Zea mays] >gi|135417|sp|P22275.1|TBA3_MAIZE RecName: Full=Tubulin alpha-3 chain; AltName: Full=Alpha-3-tubulin >gi|22150|emb|CAA44861.1| Alpha-tubulin #3 [Zea mays] >gi|485377|gb|AAA33518.1| alpha-3 tubulin [Zea mays] >gi|238015014|gb|ACR38542.1| unknown [Zea mays] >gi|413932923|gb|AFW67474.1| alpha tubulin1 [Zea mays]	130.291
Unigene_3583	XP_002456813	gi|242055335|ref|XP_002456813.1| hypothetical protein SORBIDRAFT_03g043280 [Sorghum bicolor] >gi|241928788|gb|EES01933.1| hypothetical protein SORBIDRAFT_03g043280 [Sorghum bicolor]	108.541
Unigene_3586	XP_002455016	gi|242051741|ref|XP_002455016.1| hypothetical protein SORBIDRAFT_03g003010 [Sorghum bicolor] >gi|241926991|gb|EES00136.1| hypothetical protein SORBIDRAFT_03g003010 [Sorghum bicolor]	5.50378
Unigene_3590	NP_001183775	gi|308044491|ref|NP_001183775.1| uncharacterized protein LOC100502368 precursor [Zea mays] >gi|238014462|gb|ACR38266.1| unknown [Zea mays] >gi|414870148|tpg|DAA48705.1| TPA: hypothetical protein ZEAMMB73_063582 [Zea mays]	8.14983
Unigene_3595	XP_002453063	gi|242063548|ref|XP_002453063.1| hypothetical protein SORBIDRAFT_04g037670 [Sorghum bicolor] >gi|241932894|gb|EES06039.1| hypothetical protein SORBIDRAFT_04g037670 [Sorghum bicolor]	6.45636
Unigene_3602	XP_002468105	gi|242041421|ref|XP_002468105.1| hypothetical protein SORBIDRAFT_01g039660 [Sorghum bicolor] >gi|241921959|gb|EER95103.1| hypothetical protein SORBIDRAFT_01g039660 [Sorghum bicolor]	138.905
Unigene_3606	NP_001143064	gi|226491904|ref|NP_001143064.1| uncharacterized protein LOC100275536 [Zea mays] >gi|195613686|gb|ACG28673.1| hypothetical protein [Zea mays]	32.777
Unigene_3607	XP_002447878	gi|242075884|ref|XP_002447878.1| hypothetical protein SORBIDRAFT_06g017360 [Sorghum bicolor] >gi|241939061|gb|EES12206.1| hypothetical protein SORBIDRAFT_06g017360 [Sorghum bicolor]	37.9747
Unigene_3609	XP_002458155	gi|242058019|ref|XP_002458155.1| hypothetical protein SORBIDRAFT_03g027860 [Sorghum bicolor] >gi|241930130|gb|EES03275.1| hypothetical protein SORBIDRAFT_03g027860 [Sorghum bicolor]	18.8282
Unigene_3612	NP_001060971	gi|297607951|ref|NP_001060971.2| Os08g0141000 [Oryza sativa Japonica Group] >gi|125602150|gb|EAZ41475.1| hypothetical protein OsJ_25998 [Oryza sativa Japonica Group] >gi|255678138|dbj|BAF22885.2| Os08g0141000 [Oryza sativa Japonica Group]	6.41751
Unigene_3614	XP_002460549	gi|242045356|ref|XP_002460549.1| hypothetical protein SORBIDRAFT_02g030460 [Sorghum bicolor] >gi|241923926|gb|EER97070.1| hypothetical protein SORBIDRAFT_02g030460 [Sorghum bicolor]	4.98551
Unigene_3615	XP_002462651	gi|242049814|ref|XP_002462651.1| hypothetical protein SORBIDRAFT_02g029540 [Sorghum bicolor] >gi|241926028|gb|EER99172.1| hypothetical protein SORBIDRAFT_02g029540 [Sorghum bicolor]	4.08387
Unigene_3617	XP_002454032	gi|242065486|ref|XP_002454032.1| hypothetical protein SORBIDRAFT_04g023470 [Sorghum bicolor] >gi|241933863|gb|EES07008.1| hypothetical protein SORBIDRAFT_04g023470 [Sorghum bicolor]	6.84181
Unigene_3621	XP_002437397	gi|242093814|ref|XP_002437397.1| hypothetical protein SORBIDRAFT_10g026190 [Sorghum bicolor] >gi|241915620|gb|EER88764.1| hypothetical protein SORBIDRAFT_10g026190 [Sorghum bicolor]	11.0029
Unigene_3624	XP_002456037	gi|242053783|ref|XP_002456037.1| hypothetical protein SORBIDRAFT_03g029270 [Sorghum bicolor] >gi|241928012|gb|EES01157.1| hypothetical protein SORBIDRAFT_03g029270 [Sorghum bicolor]	33.9123
Unigene_3625	XP_002468380	gi|242041971|ref|XP_002468380.1| hypothetical protein SORBIDRAFT_01g044930 [Sorghum bicolor] >gi|241922234|gb|EER95378.1| hypothetical protein SORBIDRAFT_01g044930 [Sorghum bicolor]	33.8592
Unigene_3628	XP_002436890	gi|242092800|ref|XP_002436890.1| hypothetical protein SORBIDRAFT_10g010660 [Sorghum bicolor] >gi|241915113|gb|EER88257.1| hypothetical protein SORBIDRAFT_10g010660 [Sorghum bicolor]	38.7493
Unigene_3629	DAA34031	gi|316658199|tpg|DAA34031.1| TPA: TPA_inf: Dof-type zinc finger protein 2 [Sorghum bicolor]	12.7038
Unigene_3630	XP_004967965	gi|514774369|ref|XP_004967965.1| PREDICTED: protein SAMHD1 homolog isoform X1 [Setaria italica]	11.2687
Unigene_3631	XP_002436458	gi|242091936|ref|XP_002436458.1| hypothetical protein SORBIDRAFT_10g003000 [Sorghum bicolor] >gi|241914681|gb|EER87825.1| hypothetical protein SORBIDRAFT_10g003000 [Sorghum bicolor]	21.4211
Unigene_3632	XP_002459171	gi|242060051|ref|XP_002459171.1| hypothetical protein SORBIDRAFT_03g047200 [Sorghum bicolor] >gi|241931146|gb|EES04291.1| hypothetical protein SORBIDRAFT_03g047200 [Sorghum bicolor]	33.115
Unigene_3635	XP_002443920	gi|242078303|ref|XP_002443920.1| hypothetical protein SORBIDRAFT_07g004390 [Sorghum bicolor] >gi|241940270|gb|EES13415.1| hypothetical protein SORBIDRAFT_07g004390 [Sorghum bicolor]	4.94333
Unigene_3639	XP_004150579	gi|449465727|ref|XP_004150579.1| PREDICTED: glycogen operon protein GlgX homolog [Cucumis sativus]	4.5181
Unigene_3641	NP_001144729	gi|226493129|ref|NP_001144729.1| uncharacterized protein LOC100277773 [Zea mays] >gi|195646276|gb|ACG42606.1| hypothetical protein [Zea mays] >gi|223950163|gb|ACN29165.1| unknown [Zea mays] >gi|413942612|gb|AFW75261.1| hypothetical protein ZEAMMB73_492357 [Zea mays]	71.4903
Unigene_3642	XP_002465788	gi|242036787|ref|XP_002465788.1| hypothetical protein SORBIDRAFT_01g045820 [Sorghum bicolor] >gi|241919642|gb|EER92786.1| hypothetical protein SORBIDRAFT_01g045820 [Sorghum bicolor]	23.9722
Unigene_3643	XP_002460704	gi|242045666|ref|XP_002460704.1| hypothetical protein SORBIDRAFT_02g033440 [Sorghum bicolor] >gi|241924081|gb|EER97225.1| hypothetical protein SORBIDRAFT_02g033440 [Sorghum bicolor]	25.7301
Unigene_3646	XP_002454449	gi|242066320|ref|XP_002454449.1| hypothetical protein SORBIDRAFT_04g031270 [Sorghum bicolor] >gi|241934280|gb|EES07425.1| hypothetical protein SORBIDRAFT_04g031270 [Sorghum bicolor]	55.6154
Unigene_3648	XP_002456558	gi|242054825|ref|XP_002456558.1| hypothetical protein SORBIDRAFT_03g038390 [Sorghum bicolor] >gi|241928533|gb|EES01678.1| hypothetical protein SORBIDRAFT_03g038390 [Sorghum bicolor]	25.1441
Unigene_3653	DAA40920	gi|414590349|tpg|DAA40920.1| TPA: anthocyanidin 3-O-glucosyltransferase [Zea mays]	16.4609
Unigene_3656	XP_002452759	gi|242062940|ref|XP_002452759.1| hypothetical protein SORBIDRAFT_04g032010 [Sorghum bicolor] >gi|241932590|gb|EES05735.1| hypothetical protein SORBIDRAFT_04g032010 [Sorghum bicolor]	7.51127
Unigene_3660	XP_002465668	gi|242036547|ref|XP_002465668.1| hypothetical protein SORBIDRAFT_01g043410 [Sorghum bicolor] >gi|241919522|gb|EER92666.1| hypothetical protein SORBIDRAFT_01g043410 [Sorghum bicolor]	6.81875
Unigene_3661	EMT27636	gi|475610138|gb|EMT27636.1| Putative serine/threonine-protein kinase receptor [Aegilops tauschii]	19.1245
Unigene_3662	XP_002441761	gi|242082672|ref|XP_002441761.1| hypothetical protein SORBIDRAFT_08g001980 [Sorghum bicolor] >gi|241942454|gb|EES15599.1| hypothetical protein SORBIDRAFT_08g001980 [Sorghum bicolor]	5.43369
Unigene_3663	NP_001150450	gi|226506764|ref|NP_001150450.1| LOC100284080 [Zea mays] >gi|194701176|gb|ACF84672.1| unknown [Zea mays] >gi|195639356|gb|ACG39146.1| transaldolase 2 [Zea mays] >gi|413951436|gb|AFW84085.1| transaldolase 2 [Zea mays]	209.179
Unigene_3664	XP_002463452	gi|242051416|ref|XP_002463452.1| hypothetical protein SORBIDRAFT_02g044070 [Sorghum bicolor] >gi|241926829|gb|EER99973.1| hypothetical protein SORBIDRAFT_02g044070 [Sorghum bicolor]	42.3911
Unigene_3665	XP_002440657	gi|242089649|ref|XP_002440657.1| hypothetical protein SORBIDRAFT_09g004700 [Sorghum bicolor] >gi|241945942|gb|EES19087.1| hypothetical protein SORBIDRAFT_09g004700 [Sorghum bicolor]	49.6521
Unigene_3668	XP_002456362	gi|242054433|ref|XP_002456362.1| hypothetical protein SORBIDRAFT_03g034730 [Sorghum bicolor] >gi|241928337|gb|EES01482.1| hypothetical protein SORBIDRAFT_03g034730 [Sorghum bicolor]	6.88722
Unigene_3672	XP_002461172	gi|242046852|ref|XP_002461172.1| hypothetical protein SORBIDRAFT_02g042310 [Sorghum bicolor] >gi|241924549|gb|EER97693.1| hypothetical protein SORBIDRAFT_02g042310 [Sorghum bicolor]	14.0414
Unigene_3673	XP_002446281	gi|242072690|ref|XP_002446281.1| hypothetical protein SORBIDRAFT_06g012950 [Sorghum bicolor] >gi|241937464|gb|EES10609.1| hypothetical protein SORBIDRAFT_06g012950 [Sorghum bicolor]	18.099
Unigene_3675	XP_004967753	gi|514773506|ref|XP_004967753.1| PREDICTED: putative protease Do-like 14-like isoform X3 [Setaria italica] >gi|514773510|ref|XP_004967754.1| PREDICTED: putative protease Do-like 14-like isoform X4 [Setaria italica]	5.07198
Unigene_3677	XP_002447079	gi|242074286|ref|XP_002447079.1| hypothetical protein SORBIDRAFT_06g028180 [Sorghum bicolor] >gi|241938262|gb|EES11407.1| hypothetical protein SORBIDRAFT_06g028180 [Sorghum bicolor]	4.53809
Unigene_3679	XP_002458217	gi|242058143|ref|XP_002458217.1| hypothetical protein SORBIDRAFT_03g029220 [Sorghum bicolor] >gi|288559156|sp|C5XEK4.1|CSPL7_SORBI RecName: Full=CASP-like protein Sb03g029220 >gi|241930192|gb|EES03337.1| hypothetical protein SORBIDRAFT_03g029220 [Sorghum bicolor]	13.5609
Unigene_3681	XP_002462667	gi|242049846|ref|XP_002462667.1| hypothetical protein SORBIDRAFT_02g029920 [Sorghum bicolor] >gi|241926044|gb|EER99188.1| hypothetical protein SORBIDRAFT_02g029920 [Sorghum bicolor]	35.5573
Unigene_3683	ACF84485	gi|194700802|gb|ACF84485.1| unknown [Zea mays] >gi|413934282|gb|AFW68833.1| translation initiation factor eIF-2B beta subUnit [Zea mays]	13.591
Unigene_3685	NP_001183889	gi|308044513|ref|NP_001183889.1| hypothetical protein [Zea mays] >gi|238015286|gb|ACR38678.1| unknown [Zea mays] >gi|413922261|gb|AFW62193.1| hypothetical protein ZEAMMB73_528743 [Zea mays]	26.3793
Unigene_3686	XP_002455106	gi|242051921|ref|XP_002455106.1| hypothetical protein SORBIDRAFT_03g004440 [Sorghum bicolor] >gi|241927081|gb|EES00226.1| hypothetical protein SORBIDRAFT_03g004440 [Sorghum bicolor]	8.88228
Unigene_3687	XP_002446702	gi|242073532|ref|XP_002446702.1| hypothetical protein SORBIDRAFT_06g020830 [Sorghum bicolor] >gi|241937885|gb|EES11030.1| hypothetical protein SORBIDRAFT_06g020830 [Sorghum bicolor]	47.5683
Unigene_3688	XP_002437680	gi|242094380|ref|XP_002437680.1| hypothetical protein SORBIDRAFT_10g000660 [Sorghum bicolor] >gi|241915903|gb|EER89047.1| hypothetical protein SORBIDRAFT_10g000660 [Sorghum bicolor]	22.5802
Unigene_3689	XP_002463794	gi|242032799|ref|XP_002463794.1| hypothetical protein SORBIDRAFT_01g006280 [Sorghum bicolor] >gi|241917648|gb|EER90792.1| hypothetical protein SORBIDRAFT_01g006280 [Sorghum bicolor]	10.3805
Unigene_3690	XP_002459381	gi|242043020|ref|XP_002459381.1| hypothetical protein SORBIDRAFT_02g003780 [Sorghum bicolor] >gi|241922758|gb|EER95902.1| hypothetical protein SORBIDRAFT_02g003780 [Sorghum bicolor]	49.9762
Unigene_3692	NP_001145808	gi|226496443|ref|NP_001145808.1| uncharacterized protein LOC100279315 [Zea mays] >gi|194702822|gb|ACF85495.1| unknown [Zea mays] >gi|195644514|gb|ACG41725.1| hypothetical protein [Zea mays] >gi|414866014|tpg|DAA44571.1| TPA: hypothetical protein ZEAMMB73_235418 [Zea mays]	17.9251
Unigene_3696	NP_001132153	gi|239046732|ref|NP_001132153.2| uncharacterized protein LOC100193572 [Zea mays] >gi|238908666|gb|ACF80876.2| unknown [Zea mays]	11.7717
Unigene_3700	AFW75249	gi|413942600|gb|AFW75249.1| hypothetical protein ZEAMMB73_388642 [Zea mays]	1.71225
Unigene_3702	NP_001052652	gi|115458104|ref|NP_001052652.1| Os04g0394200 [Oryza sativa Japonica Group] >gi|21740743|emb|CAD40552.1| OSJNBa0072K14.5 [Oryza sativa Japonica Group] >gi|113564223|dbj|BAF14566.1| Os04g0394200 [Oryza sativa Japonica Group] >gi|116309381|emb|CAH66460.1| H0718E12.4 [Oryza sativa Indica Group] >gi|125590215|gb|EAZ30565.1| hypothetical protein OsJ_14615 [Oryza sativa Japonica Group] >gi|215768038|db…	46.3334
Unigene_3706	XP_002463541	gi|242032293|ref|XP_002463541.1| hypothetical protein SORBIDRAFT_01g001670 [Sorghum bicolor] >gi|241917395|gb|EER90539.1| hypothetical protein SORBIDRAFT_01g001670 [Sorghum bicolor]	49.551
Unigene_3708	XP_002465907	gi|242037025|ref|XP_002465907.1| hypothetical protein SORBIDRAFT_01g047950 [Sorghum bicolor] >gi|241919761|gb|EER92905.1| hypothetical protein SORBIDRAFT_01g047950 [Sorghum bicolor]	6.6497
Unigene_3709	XP_002438054	gi|242095128|ref|XP_002438054.1| hypothetical protein SORBIDRAFT_10g007340 [Sorghum bicolor] >gi|241916277|gb|EER89421.1| hypothetical protein SORBIDRAFT_10g007340 [Sorghum bicolor]	9.43828
Unigene_3715	XP_002452656	gi|242062734|ref|XP_002452656.1| hypothetical protein SORBIDRAFT_04g030080 [Sorghum bicolor] >gi|241932487|gb|EES05632.1| hypothetical protein SORBIDRAFT_04g030080 [Sorghum bicolor]	27.8858
Unigene_3719	XP_002468444	gi|242042099|ref|XP_002468444.1| hypothetical protein SORBIDRAFT_01g046015 [Sorghum bicolor] >gi|241922298|gb|EER95442.1| hypothetical protein SORBIDRAFT_01g046015 [Sorghum bicolor]	3.64661
Unigene_3721	NP_001143249	gi|226505716|ref|NP_001143249.1| hypothetical protein [Zea mays] >gi|195616622|gb|ACG30141.1| hypothetical protein [Zea mays] >gi|413937357|gb|AFW71908.1| hypothetical protein ZEAMMB73_915883 [Zea mays]	3.32485
Unigene_3727	ACG35298	gi|195626936|gb|ACG35298.1| transmembrane protein 49 [Zea mays]	18.0587
Unigene_3730	EOY03844	gi|508711947|gb|EOY03844.1| Leucine-rich repeat-containing protein, putative [Theobroma cacao]	2.90229
Unigene_3732	NP_001143769	gi|226499810|ref|NP_001143769.1| hypothetical protein [Zea mays] >gi|194705992|gb|ACF87080.1| unknown [Zea mays] >gi|414879483|tpg|DAA56614.1| TPA: hypothetical protein ZEAMMB73_333099 [Zea mays]	28.9691
Unigene_3733	XP_002439287	gi|242086909|ref|XP_002439287.1| hypothetical protein SORBIDRAFT_09g003810 [Sorghum bicolor] >gi|241944572|gb|EES17717.1| hypothetical protein SORBIDRAFT_09g003810 [Sorghum bicolor]	8.97559
Unigene_3736	XP_002458531	gi|242058771|ref|XP_002458531.1| hypothetical protein SORBIDRAFT_03g035280 [Sorghum bicolor] >gi|241930506|gb|EES03651.1| hypothetical protein SORBIDRAFT_03g035280 [Sorghum bicolor]	4.0847
Unigene_3737	XP_002445008	gi|242080479|ref|XP_002445008.1| hypothetical protein SORBIDRAFT_07g002670 [Sorghum bicolor] >gi|241941358|gb|EES14503.1| hypothetical protein SORBIDRAFT_07g002670 [Sorghum bicolor]	5.91206
Unigene_3740	XP_002460459	gi|242045176|ref|XP_002460459.1| hypothetical protein SORBIDRAFT_02g028630 [Sorghum bicolor] >gi|241923836|gb|EER96980.1| hypothetical protein SORBIDRAFT_02g028630 [Sorghum bicolor]	52.7348
Unigene_3744	XP_006282561	gi|565439528|ref|XP_006282561.1| hypothetical protein CARUB_v10004153mg [Capsella rubella] >gi|565439531|ref|XP_006282562.1| hypothetical protein CARUB_v10004153mg [Capsella rubella] >gi|482551266|gb|EOA15459.1| hypothetical protein CARUB_v10004153mg [Capsella rubella] >gi|482551267|gb|EOA15460.1| hypothetical protein CARUB_v10004153mg [Capsella rubella]	44.4395
Unigene_3746	XP_002462960	gi|242050432|ref|XP_002462960.1| hypothetical protein SORBIDRAFT_02g035320 [Sorghum bicolor] >gi|241926337|gb|EER99481.1| hypothetical protein SORBIDRAFT_02g035320 [Sorghum bicolor]	53.866
Unigene_3747	XP_002441861	gi|242082872|ref|XP_002441861.1| hypothetical protein SORBIDRAFT_08g003660 [Sorghum bicolor] >gi|241942554|gb|EES15699.1| hypothetical protein SORBIDRAFT_08g003660 [Sorghum bicolor]	8.2415
Unigene_3750	DAA54948	gi|414877817|tpg|DAA54948.1| TPA: hypothetical protein ZEAMMB73_701970 [Zea mays]	4.36315
Unigene_3751	XP_002444476	gi|242079415|ref|XP_002444476.1| hypothetical protein SORBIDRAFT_07g022500 [Sorghum bicolor] >gi|241940826|gb|EES13971.1| hypothetical protein SORBIDRAFT_07g022500 [Sorghum bicolor]	14.5438
Unigene_3753	XP_002446828	gi|242073784|ref|XP_002446828.1| hypothetical protein SORBIDRAFT_06g023316 [Sorghum bicolor] >gi|241938011|gb|EES11156.1| hypothetical protein SORBIDRAFT_06g023316 [Sorghum bicolor]	1.83144
Unigene_3757	XP_002468666	gi|242042543|ref|XP_002468666.1| hypothetical protein SORBIDRAFT_01g049940 [Sorghum bicolor] >gi|241922520|gb|EER95664.1| hypothetical protein SORBIDRAFT_01g049940 [Sorghum bicolor]	5.0634
Unigene_3758	NP_001148973	gi|226493580|ref|NP_001148973.1| inorganic phosphate cotransporter [Zea mays] >gi|195623716|gb|ACG33688.1| inorganic phosphate cotransporter [Zea mays] >gi|223944857|gb|ACN26512.1| unknown [Zea mays] >gi|413933680|gb|AFW68231.1| inorganic phosphate cotransporter [Zea mays]	6.35619
Unigene_3760	XP_002456567	gi|242054843|ref|XP_002456567.1| hypothetical protein SORBIDRAFT_03g038570 [Sorghum bicolor] >gi|241928542|gb|EES01687.1| hypothetical protein SORBIDRAFT_03g038570 [Sorghum bicolor]	15.926
Unigene_3763	AFW66673	gi|413926741|gb|AFW66673.1| hypothetical protein ZEAMMB73_591056 [Zea mays]	6.53237
Unigene_3764	XP_002441918	gi|242082986|ref|XP_002441918.1| hypothetical protein SORBIDRAFT_08g004840 [Sorghum bicolor] >gi|241942611|gb|EES15756.1| hypothetical protein SORBIDRAFT_08g004840 [Sorghum bicolor]	6.10048
Unigene_3771	XP_002465008	gi|242035227|ref|XP_002465008.1| hypothetical protein SORBIDRAFT_01g030400 [Sorghum bicolor] >gi|241918862|gb|EER92006.1| hypothetical protein SORBIDRAFT_01g030400 [Sorghum bicolor]	4.75081
Unigene_3772	XP_002447694	gi|242075516|ref|XP_002447694.1| hypothetical protein SORBIDRAFT_06g013260 [Sorghum bicolor] >gi|241938877|gb|EES12022.1| hypothetical protein SORBIDRAFT_06g013260 [Sorghum bicolor]	12.093
Unigene_3775	XP_002452046	gi|242061514|ref|XP_002452046.1| hypothetical protein SORBIDRAFT_04g017500 [Sorghum bicolor] >gi|241931877|gb|EES05022.1| hypothetical protein SORBIDRAFT_04g017500 [Sorghum bicolor]	9.44764
Unigene_3776	XP_004965142	gi|514762902|ref|XP_004965142.1| PREDICTED: uncharacterized protein C1A6.10-like isoform X2 [Setaria italica]	3.6171
Unigene_3777	XP_002453453	gi|242064328|ref|XP_002453453.1| hypothetical protein SORBIDRAFT_04g006190 [Sorghum bicolor] >gi|241933284|gb|EES06429.1| hypothetical protein SORBIDRAFT_04g006190 [Sorghum bicolor]	5.45264
Unigene_3781	XP_004982057	gi|514814572|ref|XP_004982057.1| PREDICTED: eukaryotic peptide chain release factor subUnit 1-3-like [Setaria italica]	8.22435
Unigene_3782	XP_002464124	gi|242033459|ref|XP_002464124.1| hypothetical protein SORBIDRAFT_01g012790 [Sorghum bicolor] >gi|241917978|gb|EER91122.1| hypothetical protein SORBIDRAFT_01g012790 [Sorghum bicolor]	23.6991
Unigene_3783	AGE46151	gi|448878376|gb|AGE46151.1| arginine/serine-rich splicing factor SR45 transcript II [Sorghum bicolor]	27.5949
Unigene_3784	DAA49298	gi|414870741|tpg|DAA49298.1| TPA: hypothetical protein ZEAMMB73_271899 [Zea mays]	14.5008
Unigene_3787	NP_001147653	gi|226498012|ref|NP_001147653.1| actin-like protein 3 [Zea mays] >gi|195612860|gb|ACG28260.1| actin-like protein 3 [Zea mays] >gi|413941802|gb|AFW74451.1| actin-like protein 3 [Zea mays]	9.73936
Unigene_3790	XP_002436541	gi|242092102|ref|XP_002436541.1| hypothetical protein SORBIDRAFT_10g004410 [Sorghum bicolor] >gi|241914764|gb|EER87908.1| hypothetical protein SORBIDRAFT_10g004410 [Sorghum bicolor]	26.5127
Unigene_3793	XP_002465666	gi|242036543|ref|XP_002465666.1| hypothetical protein SORBIDRAFT_01g043370 [Sorghum bicolor] >gi|241919520|gb|EER92664.1| hypothetical protein SORBIDRAFT_01g043370 [Sorghum bicolor]	16.0699
Unigene_3796	DAA45312	gi|414866755|tpg|DAA45312.1| TPA: putative ulp1 protease family protein [Zea mays]	6.60112
Unigene_3799	XP_002462332	gi|242049176|ref|XP_002462332.1| hypothetical protein SORBIDRAFT_02g023930 [Sorghum bicolor] >gi|241925709|gb|EER98853.1| hypothetical protein SORBIDRAFT_02g023930 [Sorghum bicolor]	6.81755
Unigene_3800	XP_002441904	gi|242082958|ref|XP_002441904.1| hypothetical protein SORBIDRAFT_08g004650 [Sorghum bicolor] >gi|241942597|gb|EES15742.1| hypothetical protein SORBIDRAFT_08g004650 [Sorghum bicolor]	9.84757
Unigene_3802	NP_001136968	gi|219363507|ref|NP_001136968.1| seed maturation protein PM41 [Zea mays] >gi|194697804|gb|ACF82986.1| unknown [Zea mays] >gi|414881167|tpg|DAA58298.1| TPA: seed maturation protein PM41 [Zea mays]	97.9921
Unigene_3803	XP_002467010	gi|242039231|ref|XP_002467010.1| hypothetical protein SORBIDRAFT_01g018230 [Sorghum bicolor] >gi|241920864|gb|EER94008.1| hypothetical protein SORBIDRAFT_01g018230 [Sorghum bicolor]	329.605
Unigene_3806	XP_002450785	gi|242071017|ref|XP_002450785.1| hypothetical protein SORBIDRAFT_05g018100 [Sorghum bicolor] >gi|241936628|gb|EES09773.1| hypothetical protein SORBIDRAFT_05g018100 [Sorghum bicolor]	5.69406
Unigene_3807	XP_002438769	gi|242096558|ref|XP_002438769.1| hypothetical protein SORBIDRAFT_10g025870 [Sorghum bicolor] >gi|241916992|gb|EER90136.1| hypothetical protein SORBIDRAFT_10g025870 [Sorghum bicolor]	90.4
Unigene_3809	XP_002456640	gi|242054989|ref|XP_002456640.1| hypothetical protein SORBIDRAFT_03g039970 [Sorghum bicolor] >gi|241928615|gb|EES01760.1| hypothetical protein SORBIDRAFT_03g039970 [Sorghum bicolor]	49.1316
Unigene_3810	XP_002453951	gi|242065324|ref|XP_002453951.1| hypothetical protein SORBIDRAFT_04g022080 [Sorghum bicolor] >gi|241933782|gb|EES06927.1| hypothetical protein SORBIDRAFT_04g022080 [Sorghum bicolor]	20.119
Unigene_3818	NP_001068107	gi|115485927|ref|NP_001068107.1| Os11g0565300 [Oryza sativa Japonica Group] >gi|113645329|dbj|BAF28470.1| Os11g0565300 [Oryza sativa Japonica Group]	2.81992
Unigene_3819	XP_004962785	gi|514753396|ref|XP_004962785.1| PREDICTED: uncharacterized protein LOC101776860 isoform X3 [Setaria italica]	181.505
Unigene_3822	ACN27678	gi|223947189|gb|ACN27678.1| unknown [Zea mays] >gi|223950255|gb|ACN29211.1| unknown [Zea mays] >gi|414868821|tpg|DAA47378.1| TPA: KH domain containing protein [Zea mays]	41.8505
Unigene_3824	XP_002460868	gi|242045994|ref|XP_002460868.1| hypothetical protein SORBIDRAFT_02g036560 [Sorghum bicolor] >gi|241924245|gb|EER97389.1| hypothetical protein SORBIDRAFT_02g036560 [Sorghum bicolor]	64.7867
Unigene_3827	XP_002439104	gi|242086543|ref|XP_002439104.1| hypothetical protein SORBIDRAFT_09g000560 [Sorghum bicolor] >gi|241944389|gb|EES17534.1| hypothetical protein SORBIDRAFT_09g000560 [Sorghum bicolor]	35.8718
Unigene_3828	XP_004974856	gi|514799838|ref|XP_004974856.1| PREDICTED: RNA pseudouridine synthase 3, mitochondrial-like, partial [Setaria italica]	5.21772
Unigene_3830	XP_004964782	gi|514761416|ref|XP_004964782.1| PREDICTED: villin-4-like [Setaria italica]	6.90261
Unigene_3836	XP_002445584	gi|242081631|ref|XP_002445584.1| hypothetical protein SORBIDRAFT_07g021980 [Sorghum bicolor] >gi|241941934|gb|EES15079.1| hypothetical protein SORBIDRAFT_07g021980 [Sorghum bicolor]	4.07635
Unigene_3838	XP_003559186	gi|357114808|ref|XP_003559186.1| PREDICTED: uncharacterized protein LOC100845732 [Brachypodium distachyon]	75.7733
Unigene_3839	XP_002437726	gi|242094472|ref|XP_002437726.1| hypothetical protein SORBIDRAFT_10g001410 [Sorghum bicolor] >gi|241915949|gb|EER89093.1| hypothetical protein SORBIDRAFT_10g001410 [Sorghum bicolor]	17.4317
Unigene_3840	ACG37214	gi|195635491|gb|ACG37214.1| protein binding protein [Zea mays] >gi|414886355|tpg|DAA62369.1| TPA: protein binding protein [Zea mays]	122.566
Unigene_3843	XP_002453431	gi|242064284|ref|XP_002453431.1| hypothetical protein SORBIDRAFT_04g005960 [Sorghum bicolor] >gi|241933262|gb|EES06407.1| hypothetical protein SORBIDRAFT_04g005960 [Sorghum bicolor]	70.3259
Unigene_3845	DAA45214	gi|414866657|tpg|DAA45214.1| TPA: hypothetical protein ZEAMMB73_266266 [Zea mays]	47.7192
Unigene_3846	XP_002448875	gi|242067197|ref|XP_002448875.1| hypothetical protein SORBIDRAFT_05g000740 [Sorghum bicolor] >gi|241934718|gb|EES07863.1| hypothetical protein SORBIDRAFT_05g000740 [Sorghum bicolor]	7.89873
Unigene_3847	DAA56928	gi|414879797|tpg|DAA56928.1| TPA: putative protein kinase superfamily protein [Zea mays]	28.9257
Unigene_3851	NP_001149138	gi|226508310|ref|NP_001149138.1| LOC100282760 [Zea mays] >gi|195625016|gb|ACG34338.1| 4-diphosphocytidyl-2-C-methyl-D-erythritol kinase [Zea mays] >gi|414880102|tpg|DAA57233.1| TPA: 4-diphosphocytidyl-2-C-methyl-D-erythritol kinase [Zea mays]	54.8156
Unigene_3852	DAA36731	gi|414586160|tpg|DAA36731.1| TPA: hypothetical protein ZEAMMB73_733981 [Zea mays]	132.289
Unigene_3855	XP_002448555	gi|242077238|ref|XP_002448555.1| hypothetical protein SORBIDRAFT_06g028970 [Sorghum bicolor] >gi|241939738|gb|EES12883.1| hypothetical protein SORBIDRAFT_06g028970 [Sorghum bicolor]	185.685
Unigene_3862	XP_002446026	gi|242072180|ref|XP_002446026.1| hypothetical protein SORBIDRAFT_06g000656 [Sorghum bicolor] >gi|241937209|gb|EES10354.1| hypothetical protein SORBIDRAFT_06g000656 [Sorghum bicolor]	9.7183
Unigene_3866	NP_001059078	gi|115470959|ref|NP_001059078.1| Os07g0187900 [Oryza sativa Japonica Group] >gi|113610614|dbj|BAF20992.1| Os07g0187900, partial [Oryza sativa Japonica Group]	5.62351
Unigene_3871	EMT08682	gi|475535047|gb|EMT08682.1| hypothetical protein F775_14575 [Aegilops tauschii]	8.29878
Unigene_3872	XP_002441887	gi|242082924|ref|XP_002441887.1| hypothetical protein SORBIDRAFT_08g004320 [Sorghum bicolor] >gi|241942580|gb|EES15725.1| hypothetical protein SORBIDRAFT_08g004320 [Sorghum bicolor]	38.6878
Unigene_3880	ACL52381	gi|219884013|gb|ACL52381.1| unknown [Zea mays]	22.5998
Unigene_3881	XP_002446538	gi|242073204|ref|XP_002446538.1| hypothetical protein SORBIDRAFT_06g017780 [Sorghum bicolor] >gi|241937721|gb|EES10866.1| hypothetical protein SORBIDRAFT_06g017780 [Sorghum bicolor]	32.9968
Unigene_3886	XP_002464174	gi|242033559|ref|XP_002464174.1| hypothetical protein SORBIDRAFT_01g013600 [Sorghum bicolor] >gi|241918028|gb|EER91172.1| hypothetical protein SORBIDRAFT_01g013600 [Sorghum bicolor]	30.9876
Unigene_3888	XP_002458993	gi|242059695|ref|XP_002458993.1| hypothetical protein SORBIDRAFT_03g043970 [Sorghum bicolor] >gi|241930968|gb|EES04113.1| hypothetical protein SORBIDRAFT_03g043970 [Sorghum bicolor]	199.144
Unigene_3890	XP_002456536	gi|242054781|ref|XP_002456536.1| hypothetical protein SORBIDRAFT_03g038030 [Sorghum bicolor] >gi|241928511|gb|EES01656.1| hypothetical protein SORBIDRAFT_03g038030 [Sorghum bicolor]	31.4812
Unigene_3895	XP_002461900	gi|242048308|ref|XP_002461900.1| hypothetical protein SORBIDRAFT_02g010160 [Sorghum bicolor] >gi|241925277|gb|EER98421.1| hypothetical protein SORBIDRAFT_02g010160 [Sorghum bicolor]	35.8689
Unigene_3899	XP_002451428	gi|242060278|ref|XP_002451428.1| hypothetical protein SORBIDRAFT_04g001930 [Sorghum bicolor] >gi|241931259|gb|EES04404.1| hypothetical protein SORBIDRAFT_04g001930 [Sorghum bicolor]	23.2544
Unigene_3901	XP_002455659	gi|242053027|ref|XP_002455659.1| hypothetical protein SORBIDRAFT_03g018040 [Sorghum bicolor] >gi|241927634|gb|EES00779.1| hypothetical protein SORBIDRAFT_03g018040 [Sorghum bicolor]	12.8338
Unigene_3905	XP_002467655	gi|242040521|ref|XP_002467655.1| hypothetical protein SORBIDRAFT_01g031720 [Sorghum bicolor] >gi|241921509|gb|EER94653.1| hypothetical protein SORBIDRAFT_01g031720 [Sorghum bicolor]	2.46804
Unigene_3911	XP_002468166	gi|242041543|ref|XP_002468166.1| hypothetical protein SORBIDRAFT_01g040820 [Sorghum bicolor] >gi|241922020|gb|EER95164.1| hypothetical protein SORBIDRAFT_01g040820 [Sorghum bicolor]	13.4128
Unigene_3916	XP_002463411	gi|242051334|ref|XP_002463411.1| hypothetical protein SORBIDRAFT_02g043350 [Sorghum bicolor] >gi|241926788|gb|EER99932.1| hypothetical protein SORBIDRAFT_02g043350 [Sorghum bicolor]	31.443
Unigene_3920	XP_002452814	gi|242063050|ref|XP_002452814.1| hypothetical protein SORBIDRAFT_04g033010 [Sorghum bicolor] >gi|241932645|gb|EES05790.1| hypothetical protein SORBIDRAFT_04g033010 [Sorghum bicolor]	20.284
Unigene_3923	DAA50027	gi|414871470|tpg|DAA50027.1| TPA: hypothetical protein ZEAMMB73_959739 [Zea mays]	16.2162
Unigene_3924	XP_002446395	gi|242072918|ref|XP_002446395.1| hypothetical protein SORBIDRAFT_06g015270 [Sorghum bicolor] >gi|241937578|gb|EES10723.1| hypothetical protein SORBIDRAFT_06g015270 [Sorghum bicolor]	3.35319
Unigene_3925	XP_002462147	gi|242048802|ref|XP_002462147.1| hypothetical protein SORBIDRAFT_02g020475 [Sorghum bicolor] >gi|241925524|gb|EER98668.1| hypothetical protein SORBIDRAFT_02g020475 [Sorghum bicolor]	10.7742
Unigene_3926	XP_002455201	gi|242052111|ref|XP_002455201.1| hypothetical protein SORBIDRAFT_03g006140 [Sorghum bicolor] >gi|241927176|gb|EES00321.1| hypothetical protein SORBIDRAFT_03g006140 [Sorghum bicolor]	7.20111
Unigene_3927	DAA60907	gi|414884893|tpg|DAA60907.1| TPA: homoserine dehydrogenase [Zea mays]	12.0385
Unigene_3938	ACF86619	gi|194705070|gb|ACF86619.1| unknown [Zea mays] >gi|413936038|gb|AFW70589.1| kelch motif family protein [Zea mays]	16.8593
Unigene_3941	XP_002459330	gi|242042918|ref|XP_002459330.1| hypothetical protein SORBIDRAFT_02g002610 [Sorghum bicolor] >gi|241922707|gb|EER95851.1| hypothetical protein SORBIDRAFT_02g002610 [Sorghum bicolor]	12.4517
Unigene_3942	XP_002465714	gi|242036639|ref|XP_002465714.1| hypothetical protein SORBIDRAFT_01g044400 [Sorghum bicolor] >gi|241919568|gb|EER92712.1| hypothetical protein SORBIDRAFT_01g044400 [Sorghum bicolor]	6.77679
Unigene_3944	XP_002468487	gi|242042185|ref|XP_002468487.1| hypothetical protein SORBIDRAFT_01g046730 [Sorghum bicolor] >gi|241922341|gb|EER95485.1| hypothetical protein SORBIDRAFT_01g046730 [Sorghum bicolor]	131.428
Unigene_3945	XP_002437224	gi|242093468|ref|XP_002437224.1| hypothetical protein SORBIDRAFT_10g023140 [Sorghum bicolor] >gi|241915447|gb|EER88591.1| hypothetical protein SORBIDRAFT_10g023140 [Sorghum bicolor]	163.125
Unigene_3949	CAH67116	gi|116310096|emb|CAH67116.1| H0502G05.7 [Oryza sativa Indica Group]	14.2472
Unigene_3954	XP_002458582	gi|242058873|ref|XP_002458582.1| hypothetical protein SORBIDRAFT_03g036160 [Sorghum bicolor] >gi|241930557|gb|EES03702.1| hypothetical protein SORBIDRAFT_03g036160 [Sorghum bicolor]	17.5606
Unigene_3955	XP_002452567	gi|242062556|ref|XP_002452567.1| hypothetical protein SORBIDRAFT_04g028270 [Sorghum bicolor] >gi|241932398|gb|EES05543.1| hypothetical protein SORBIDRAFT_04g028270 [Sorghum bicolor]	14.0264
Unigene_3957	XP_002448147	gi|242076422|ref|XP_002448147.1| hypothetical protein SORBIDRAFT_06g022130 [Sorghum bicolor] >gi|241939330|gb|EES12475.1| hypothetical protein SORBIDRAFT_06g022130 [Sorghum bicolor]	1.7671
Unigene_3958	XP_002457846	gi|242057401|ref|XP_002457846.1| hypothetical protein SORBIDRAFT_03g015470 [Sorghum bicolor] >gi|241929821|gb|EES02966.1| hypothetical protein SORBIDRAFT_03g015470 [Sorghum bicolor]	11.6518
Unigene_3960	ACF78922	gi|194689676|gb|ACF78922.1| unknown [Zea mays] >gi|195638052|gb|ACG38494.1| branched-chain-amino-acid aminotransferase [Zea mays] >gi|238908642|gb|ACF80603.2| unknown [Zea mays] >gi|413957221|gb|AFW89870.1| branched-chain-amino-acid aminotransferase [Zea mays]	43.4044
Unigene_3961	XP_002458786	gi|242059281|ref|XP_002458786.1| hypothetical protein SORBIDRAFT_03g040260 [Sorghum bicolor] >gi|241930761|gb|EES03906.1| hypothetical protein SORBIDRAFT_03g040260 [Sorghum bicolor]	5.08041
Unigene_3962	NP_001142971	gi|226532790|ref|NP_001142971.1| uncharacterized protein LOC100275424 [Zea mays] >gi|195612312|gb|ACG27986.1| hypothetical protein [Zea mays]	4.41775
Unigene_3965	XP_002466822	gi|242038855|ref|XP_002466822.1| hypothetical protein SORBIDRAFT_01g014710 [Sorghum bicolor] >gi|241920676|gb|EER93820.1| hypothetical protein SORBIDRAFT_01g014710 [Sorghum bicolor]	11.4309
Unigene_3967	XP_002462679	gi|242049870|ref|XP_002462679.1| hypothetical protein SORBIDRAFT_02g030105 [Sorghum bicolor] >gi|241926056|gb|EER99200.1| hypothetical protein SORBIDRAFT_02g030105 [Sorghum bicolor]	5.47951
Unigene_3969	XP_002459181	gi|242060071|ref|XP_002459181.1| hypothetical protein SORBIDRAFT_03g047440 [Sorghum bicolor] >gi|241931156|gb|EES04301.1| hypothetical protein SORBIDRAFT_03g047440 [Sorghum bicolor]	6.64183
Unigene_3970	XP_002443442	gi|242086034|ref|XP_002443442.1| hypothetical protein SORBIDRAFT_08g019550 [Sorghum bicolor] >gi|241944135|gb|EES17280.1| hypothetical protein SORBIDRAFT_08g019550 [Sorghum bicolor]	17.5455
Unigene_3971	XP_004955969	gi|514726395|ref|XP_004955969.1| PREDICTED: ABC transporter G family member 11-like isoform X1 [Setaria italica]	35.9212
Unigene_3972	XP_002442618	gi|242084386|ref|XP_002442618.1| hypothetical protein SORBIDRAFT_08g023070 [Sorghum bicolor] >gi|241943311|gb|EES16456.1| hypothetical protein SORBIDRAFT_08g023070 [Sorghum bicolor]	194.772
Unigene_3974	XP_002456112	gi|242053933|ref|XP_002456112.1| hypothetical protein SORBIDRAFT_03g030700 [Sorghum bicolor] >gi|241928087|gb|EES01232.1| hypothetical protein SORBIDRAFT_03g030700 [Sorghum bicolor]	3.9851
Unigene_3976	XP_002444096	gi|242078655|ref|XP_002444096.1| hypothetical protein SORBIDRAFT_07g007610 [Sorghum bicolor] >gi|241940446|gb|EES13591.1| hypothetical protein SORBIDRAFT_07g007610 [Sorghum bicolor]	81.4731
Unigene_3977	XP_002447933	gi|242075994|ref|XP_002447933.1| hypothetical protein SORBIDRAFT_06g018375 [Sorghum bicolor] >gi|241939116|gb|EES12261.1| hypothetical protein SORBIDRAFT_06g018375 [Sorghum bicolor]	39.4082
Unigene_3990	XP_002460859	gi|242045976|ref|XP_002460859.1| hypothetical protein SORBIDRAFT_02g036420 [Sorghum bicolor] >gi|241924236|gb|EER97380.1| hypothetical protein SORBIDRAFT_02g036420 [Sorghum bicolor]	254.634
Unigene_3991	XP_002437231	gi|242093482|ref|XP_002437231.1| hypothetical protein SORBIDRAFT_10g023250 [Sorghum bicolor] >gi|241915454|gb|EER88598.1| hypothetical protein SORBIDRAFT_10g023250 [Sorghum bicolor]	34.7833
Unigene_3993	XP_002447941	gi|242076010|ref|XP_002447941.1| hypothetical protein SORBIDRAFT_06g018520 [Sorghum bicolor] >gi|241939124|gb|EES12269.1| hypothetical protein SORBIDRAFT_06g018520 [Sorghum bicolor]	31.1219
Unigene_3996	ACG28875	gi|195614090|gb|ACG28875.1| mandelonitrile lyase [Zea mays]	12.0382
Unigene_3997	XP_002456009	gi|242053727|ref|XP_002456009.1| hypothetical protein SORBIDRAFT_03g028800 [Sorghum bicolor] >gi|241927984|gb|EES01129.1| hypothetical protein SORBIDRAFT_03g028800 [Sorghum bicolor]	12.3711
Unigene_4000	XP_004968010	gi|514774563|ref|XP_004968010.1| PREDICTED: probable receptor-like protein kinase At5g39030-like [Setaria italica]	0.887613
Unigene_4003	ACF87833	gi|194707498|gb|ACF87833.1| unknown [Zea mays] >gi|413944524|gb|AFW77173.1| glutaryl-CoA dehydrogenase isoform 1 [Zea mays] >gi|413944525|gb|AFW77174.1| glutaryl-CoA dehydrogenase isoform 2 [Zea mays]	30.582
Unigene_4006	XP_004975387	gi|514800942|ref|XP_004975387.1| PREDICTED: F-box protein At1g67340-like [Setaria italica]	58.4394
Unigene_4007	AFW89522	gi|413956873|gb|AFW89522.1| hypothetical protein ZEAMMB73_230439 [Zea mays]	47.9303
Unigene_4009	XP_002454483	gi|242066388|ref|XP_002454483.1| hypothetical protein SORBIDRAFT_04g031930 [Sorghum bicolor] >gi|241934314|gb|EES07459.1| hypothetical protein SORBIDRAFT_04g031930 [Sorghum bicolor]	37.1432
Unigene_4010	NP_001169188	gi|293333533|ref|NP_001169188.1| hypothetical protein [Zea mays] >gi|223975407|gb|ACN31891.1| unknown [Zea mays] >gi|414585447|tpg|DAA36018.1| TPA: hypothetical protein ZEAMMB73_436168 [Zea mays] >gi|414585448|tpg|DAA36019.1| TPA: hypothetical protein ZEAMMB73_436168 [Zea mays] >gi|414585449|tpg|DAA36020.1| TPA: hypothetical protein ZEAMMB73_436168 [Zea mays] >gi|414585450|tpg|DAA36021.1| TPA: hy…	41.0355
Unigene_4012	XP_002466829	gi|242038869|ref|XP_002466829.1| hypothetical protein SORBIDRAFT_01g014860 [Sorghum bicolor] >gi|241920683|gb|EER93827.1| hypothetical protein SORBIDRAFT_01g014860 [Sorghum bicolor]	274.348
Unigene_4015	XP_002455646	gi|242053001|ref|XP_002455646.1| hypothetical protein SORBIDRAFT_03g016300 [Sorghum bicolor] >gi|241927621|gb|EES00766.1| hypothetical protein SORBIDRAFT_03g016300 [Sorghum bicolor]	6.56123
Unigene_4018	XP_002489042	gi|253761063|ref|XP_002489042.1| hypothetical protein SORBIDRAFT_0283s002010 [Sorghum bicolor] >gi|241947303|gb|EES20448.1| hypothetical protein SORBIDRAFT_0283s002010 [Sorghum bicolor]	11.5656
Unigene_4020	NP_001132340	gi|212723214|ref|NP_001132340.1| uncharacterized protein LOC100193782 [Zea mays] >gi|194694122|gb|ACF81145.1| unknown [Zea mays] >gi|414868261|tpg|DAA46818.1| TPA: putative RING zinc finger domain superfamily protein [Zea mays]	12.9
Unigene_4021	XP_002468232	gi|242041675|ref|XP_002468232.1| hypothetical protein SORBIDRAFT_01g042190 [Sorghum bicolor] >gi|241922086|gb|EER95230.1| hypothetical protein SORBIDRAFT_01g042190 [Sorghum bicolor]	12.9
Unigene_4022	XP_002462373	gi|242049258|ref|XP_002462373.1| hypothetical protein SORBIDRAFT_02g024580 [Sorghum bicolor] >gi|241925750|gb|EER98894.1| hypothetical protein SORBIDRAFT_02g024580 [Sorghum bicolor]	26.7453
Unigene_4023	XP_002437093	gi|242093206|ref|XP_002437093.1| hypothetical protein SORBIDRAFT_10g021040 [Sorghum bicolor] >gi|241915316|gb|EER88460.1| hypothetical protein SORBIDRAFT_10g021040 [Sorghum bicolor]	35.1415
Unigene_4027	XP_002448796	gi|242077720|ref|XP_002448796.1| hypothetical protein SORBIDRAFT_06g033340 [Sorghum bicolor] >gi|241939979|gb|EES13124.1| hypothetical protein SORBIDRAFT_06g033340 [Sorghum bicolor]	79.958
Unigene_4032	DAA48116	gi|414869559|tpg|DAA48116.1| TPA: pyridoxamine 5-phosphate oxidase protein [Zea mays]	36.7274
Unigene_4040	XP_002461395	gi|242047298|ref|XP_002461395.1| hypothetical protein SORBIDRAFT_02g002010 [Sorghum bicolor] >gi|241924772|gb|EER97916.1| hypothetical protein SORBIDRAFT_02g002010 [Sorghum bicolor]	3.95697
Unigene_4042	EMT24092	gi|475598922|gb|EMT24092.1| LRR receptor-like serine/threonine-protein kinase GSO1 [Aegilops tauschii]	2.50794
Unigene_4044	XP_002467821	gi|242040853|ref|XP_002467821.1| hypothetical protein SORBIDRAFT_01g034690 [Sorghum bicolor] >gi|241921675|gb|EER94819.1| hypothetical protein SORBIDRAFT_01g034690 [Sorghum bicolor]	3.12099
Unigene_4048	ACR23335	gi|237847807|gb|ACR23335.1| purple acid phosphatase isoform b [Zea mays]	2.28501
Unigene_4054	AFW81784	gi|413949135|gb|AFW81784.1| hypothetical protein ZEAMMB73_746578 [Zea mays]	48.1522
Unigene_4055	XP_002445785	gi|242082033|ref|XP_002445785.1| hypothetical protein SORBIDRAFT_07g025770 [Sorghum bicolor] >gi|241942135|gb|EES15280.1| hypothetical protein SORBIDRAFT_07g025770 [Sorghum bicolor]	58.9334
Unigene_4057	XP_004968660	gi|514777182|ref|XP_004968660.1| PREDICTED: S-adenosylmethionine synthase 1-like [Setaria italica]	70.7759
Unigene_4058	NP_001067961	gi|115485635|ref|NP_001067961.1| Os11g0513700 [Oryza sativa Japonica Group] >gi|77551078|gb|ABA93875.1| expressed protein [Oryza sativa Japonica Group] >gi|113645183|dbj|BAF28324.1| Os11g0513700 [Oryza sativa Japonica Group] >gi|125577272|gb|EAZ18494.1| hypothetical protein OsJ_34019 [Oryza sativa Japonica Group] >gi|215697869|dbj|BAG92062.1| unnamed protein product [Oryza sativa Japonica Group]	17.7079
Unigene_4059	NP_001168497	gi|293334681|ref|NP_001168497.1| uncharacterized LOC100382276 [Zea mays] >gi|223948685|gb|ACN28426.1| unknown [Zea mays] >gi|414881951|tpg|DAA59082.1| TPA: putative CBL-interacting protein kinase family protein [Zea mays]	21.8417
Unigene_4064	NP_001132720	gi|212721698|ref|NP_001132720.1| 15-cis-zeta-carotene isomerase, chloroplastic [Zea mays] >gi|357580569|sp|B4FHU1.1|ZCIS_MAIZE RecName: Full=15-cis-zeta-carotene isomerase, chloroplastic; Flags: Precursor >gi|194695200|gb|ACF81684.1| unknown [Zea mays] >gi|413916375|gb|AFW56307.1| pale yellow9 [Zea mays]	41.5048
Unigene_4067	XP_002454874	gi|242051457|ref|XP_002454874.1| hypothetical protein SORBIDRAFT_03g000570 [Sorghum bicolor] >gi|241926849|gb|EER99993.1| hypothetical protein SORBIDRAFT_03g000570 [Sorghum bicolor]	23.2382
Unigene_4071	NP_001132503	gi|212723070|ref|NP_001132503.1| uncharacterized protein LOC100193963 [Zea mays] >gi|194689974|gb|ACF79071.1| unknown [Zea mays] >gi|194694562|gb|ACF81365.1| unknown [Zea mays] >gi|223947789|gb|ACN27978.1| unknown [Zea mays] >gi|414881773|tpg|DAA58904.1| TPA: hypothetical protein ZEAMMB73_484058 [Zea mays]	5.3068
Unigene_4073	XP_004982161	gi|514814783|ref|XP_004982161.1| PREDICTED: protein saal1-like [Setaria italica]	8.99363
Unigene_4074	XP_002446070	gi|242072268|ref|XP_002446070.1| hypothetical protein SORBIDRAFT_06g001330 [Sorghum bicolor] >gi|241937253|gb|EES10398.1| hypothetical protein SORBIDRAFT_06g001330 [Sorghum bicolor]	6.20058
Unigene_4075	XP_002456856	gi|242055421|ref|XP_002456856.1| hypothetical protein SORBIDRAFT_03g044110 [Sorghum bicolor] >gi|241928831|gb|EES01976.1| hypothetical protein SORBIDRAFT_03g044110 [Sorghum bicolor]	15.4735
Unigene_4077	NP_001168084	gi|293332235|ref|NP_001168084.1| uncharacterized protein LOC100381818 [Zea mays] >gi|223945905|gb|ACN27036.1| unknown [Zea mays]	19.7748
Unigene_4081	XP_002463136	gi|242050784|ref|XP_002463136.1| hypothetical protein SORBIDRAFT_02g038360 [Sorghum bicolor] >gi|241926513|gb|EER99657.1| hypothetical protein SORBIDRAFT_02g038360 [Sorghum bicolor]	11.702
Unigene_4083	ACN31610	gi|223974845|gb|ACN31610.1| unknown [Zea mays] >gi|413953215|gb|AFW85864.1| LOW QUALITY PROTEIN: putative MAP kinase family protein [Zea mays]	16.6852
Unigene_4086	XP_002457914	gi|242057537|ref|XP_002457914.1| hypothetical protein SORBIDRAFT_03g020430 [Sorghum bicolor] >gi|241929889|gb|EES03034.1| hypothetical protein SORBIDRAFT_03g020430 [Sorghum bicolor]	13.9977
Unigene_4087	DAA43211	gi|414864654|tpg|DAA43211.1| TPA: hypothetical protein ZEAMMB73_202115 [Zea mays]	38.9695
Unigene_4093	XP_002440467	gi|242089269|ref|XP_002440467.1| hypothetical protein SORBIDRAFT_09g001420 [Sorghum bicolor] >gi|241945752|gb|EES18897.1| hypothetical protein SORBIDRAFT_09g001420 [Sorghum bicolor]	4.7592
Unigene_4096	XP_002447504	gi|242075136|ref|XP_002447504.1| hypothetical protein SORBIDRAFT_06g002075 [Sorghum bicolor] >gi|241938687|gb|EES11832.1| hypothetical protein SORBIDRAFT_06g002075 [Sorghum bicolor]	3.86335
Unigene_4097	XP_004981790	gi|514814021|ref|XP_004981790.1| PREDICTED: myosin-J heavy chain-like [Setaria italica]	1.1758
Unigene_4102	XP_002468712	gi|242042635|ref|XP_002468712.1| hypothetical protein SORBIDRAFT_01g050690 [Sorghum bicolor] >gi|241922566|gb|EER95710.1| hypothetical protein SORBIDRAFT_01g050690 [Sorghum bicolor]	16.7801
Unigene_4105	XP_002464381	gi|242033973|ref|XP_002464381.1| hypothetical protein SORBIDRAFT_01g017250 [Sorghum bicolor] >gi|241918235|gb|EER91379.1| hypothetical protein SORBIDRAFT_01g017250 [Sorghum bicolor]	16.1067
Unigene_4108	XP_002462898	gi|242050308|ref|XP_002462898.1| hypothetical protein SORBIDRAFT_02g034030 [Sorghum bicolor] >gi|241926275|gb|EER99419.1| hypothetical protein SORBIDRAFT_02g034030 [Sorghum bicolor]	9.03546
Unigene_4111	NP_001105910	gi|162460824|ref|NP_001105910.1| LOC732830 [Zea mays] >gi|63021731|gb|AAY26527.1| 12-oxo-phytodienoic acid reductase [Zea mays] >gi|194708670|gb|ACF88419.1| unknown [Zea mays] >gi|414870225|tpg|DAA48782.1| TPA: 12-oxo-phytodienoic acid reductase [Zea mays]	16.724
Unigene_4112	NP_001145715	gi|226496948|ref|NP_001145715.1| hypothetical protein [Zea mays] >gi|219884139|gb|ACL52444.1| unknown [Zea mays] >gi|413951856|gb|AFW84505.1| hypothetical protein ZEAMMB73_434831 [Zea mays]	10.5507
Unigene_4114	DAA62592	gi|414886578|tpg|DAA62592.1| TPA: hypothetical protein ZEAMMB73_080764 [Zea mays]	5.78045
Unigene_4120	XP_004956124	gi|514727027|ref|XP_004956124.1| PREDICTED: uncharacterized protein LOC101760618 [Setaria italica]	12.9379
Unigene_4121	NP_001141683	gi|226505430|ref|NP_001141683.1| hypothetical protein [Zea mays] >gi|194705538|gb|ACF86853.1| unknown [Zea mays] >gi|414870842|tpg|DAA49399.1| TPA: hypothetical protein ZEAMMB73_662744 [Zea mays] >gi|414870843|tpg|DAA49400.1| TPA: hypothetical protein ZEAMMB73_662744 [Zea mays]	29.7009
Unigene_4123	NP_001130109	gi|212274929|ref|NP_001130109.1| uncharacterized protein LOC100191202 [Zea mays] >gi|194688310|gb|ACF78239.1| unknown [Zea mays] >gi|195650851|gb|ACG44893.1| hypothetical protein [Zea mays] >gi|414879873|tpg|DAA57004.1| TPA: hypothetical protein ZEAMMB73_866815 [Zea mays]	14.6254
Unigene_4124	XP_002458832	gi|242059373|ref|XP_002458832.1| hypothetical protein SORBIDRAFT_03g041070 [Sorghum bicolor] >gi|241930807|gb|EES03952.1| hypothetical protein SORBIDRAFT_03g041070 [Sorghum bicolor]	48.1514
Unigene_4129	ESR40056	gi|557528806|gb|ESR40056.1| hypothetical protein CICLE_v10025679mg [Citrus clementina]	49.3327
Unigene_4131	XP_004953528	gi|514716580|ref|XP_004953528.1| PREDICTED: uncharacterized protein LOC101755586 isoform X1 [Setaria italica]	20.3631
Unigene_4133	XP_002442918	gi|242084986|ref|XP_002442918.1| hypothetical protein SORBIDRAFT_08g004900 [Sorghum bicolor] >gi|241943611|gb|EES16756.1| hypothetical protein SORBIDRAFT_08g004900 [Sorghum bicolor]	9.84404
Unigene_4134	XP_002437226	gi|242093472|ref|XP_002437226.1| hypothetical protein SORBIDRAFT_10g023190 [Sorghum bicolor] >gi|241915449|gb|EER88593.1| hypothetical protein SORBIDRAFT_10g023190 [Sorghum bicolor]	41.7387
Unigene_4135	NP_001143776	gi|226495001|ref|NP_001143776.1| uncharacterized protein LOC100276540 [Zea mays] >gi|194699132|gb|ACF83650.1| unknown [Zea mays] >gi|195626822|gb|ACG35241.1| hypothetical protein [Zea mays] >gi|414878734|tpg|DAA55865.1| TPA: putative recA DNA recombination family protein [Zea mays]	10.5753
Unigene_4138	AFW86012	gi|413953363|gb|AFW86012.1| guanine nucleotide-binding protein beta subUnit-like protein 1 [Zea mays]	8.3815
Unigene_4142		Novel Gene	173.03
Unigene_4144	AFW83642	gi|413950993|gb|AFW83642.1| phosphoethanolamine N-methyltransferase [Zea mays]	11.9816
Unigene_4146	NP_001150600	gi|226506966|ref|NP_001150600.1| LOC100284233 [Zea mays] >gi|195640484|gb|ACG39710.1| 26S protease regulatory subUnit 6B [Zea mays] >gi|224031009|gb|ACN34580.1| unknown [Zea mays] >gi|224034215|gb|ACN36183.1| unknown [Zea mays]	105.549
Unigene_4158	XP_002452904	gi|242063230|ref|XP_002452904.1| hypothetical protein SORBIDRAFT_04g034705 [Sorghum bicolor] >gi|241932735|gb|EES05880.1| hypothetical protein SORBIDRAFT_04g034705 [Sorghum bicolor]	21.2564
Unigene_4159	AFW77950	gi|413945301|gb|AFW77950.1| hypothetical protein ZEAMMB73_390094 [Zea mays]	4.62341
Unigene_4162	XP_002461064	gi|242046386|ref|XP_002461064.1| hypothetical protein SORBIDRAFT_02g040000 [Sorghum bicolor] >gi|241924441|gb|EER97585.1| hypothetical protein SORBIDRAFT_02g040000 [Sorghum bicolor]	5.92023
Unigene_4164	DAA60974	gi|414884960|tpg|DAA60974.1| TPA: lipid phosphate phosphatase 3 [Zea mays]	23.7364
Unigene_4166	XP_002436822	gi|242092664|ref|XP_002436822.1| hypothetical protein SORBIDRAFT_10g009460 [Sorghum bicolor] >gi|241915045|gb|EER88189.1| hypothetical protein SORBIDRAFT_10g009460 [Sorghum bicolor]	9.325
Unigene_4168	XP_002467566	gi|242040343|ref|XP_002467566.1| hypothetical protein SORBIDRAFT_01g030270 [Sorghum bicolor] >gi|241921420|gb|EER94564.1| hypothetical protein SORBIDRAFT_01g030270 [Sorghum bicolor]	29.84
Unigene_4170	NP_001131188	gi|212722500|ref|NP_001131188.1| uncharacterized protein LOC100192496 [Zea mays] >gi|194690822|gb|ACF79495.1| unknown [Zea mays] >gi|223947723|gb|ACN27945.1| unknown [Zea mays] >gi|413943902|gb|AFW76551.1| putative glycogen synthase kinase family protein [Zea mays]	44.9295
Unigene_4171	XP_002440825	gi|242089985|ref|XP_002440825.1| hypothetical protein SORBIDRAFT_09g007450 [Sorghum bicolor] >gi|241946110|gb|EES19255.1| hypothetical protein SORBIDRAFT_09g007450 [Sorghum bicolor]	115.743
Unigene_4172	XP_002468427	gi|242042065|ref|XP_002468427.1| hypothetical protein SORBIDRAFT_01g045790 [Sorghum bicolor] >gi|241922281|gb|EER95425.1| hypothetical protein SORBIDRAFT_01g045790 [Sorghum bicolor]	13.4506
Unigene_4173	XP_002464877	gi|242034965|ref|XP_002464877.1| hypothetical protein SORBIDRAFT_01g028090 [Sorghum bicolor] >gi|241918731|gb|EER91875.1| hypothetical protein SORBIDRAFT_01g028090 [Sorghum bicolor]	5.65151
Unigene_4175	XP_004972138	gi|514790690|ref|XP_004972138.1| PREDICTED: uncharacterized protein LOC101784076 [Setaria italica]	18.9891
Unigene_4177	NP_001149141	gi|226500222|ref|NP_001149141.1| LOC100282763 [Zea mays] >gi|195625038|gb|ACG34349.1| 50S ribosomal protein L1 [Zea mays]	10.3423
Unigene_4183	XP_002463191	gi|242050894|ref|XP_002463191.1| hypothetical protein SORBIDRAFT_02g039460 [Sorghum bicolor] >gi|241926568|gb|EER99712.1| hypothetical protein SORBIDRAFT_02g039460 [Sorghum bicolor]	5.36894
Unigene_4185	XP_004976120	gi|514802455|ref|XP_004976120.1| PREDICTED: indole-2-monooxygenase-like [Setaria italica]	38.0673
Unigene_4186	XP_002456473	gi|242054655|ref|XP_002456473.1| hypothetical protein SORBIDRAFT_03g036980 [Sorghum bicolor] >gi|241928448|gb|EES01593.1| hypothetical protein SORBIDRAFT_03g036980 [Sorghum bicolor]	32.2326
Unigene_4187	XP_002441755	gi|242082660|ref|XP_002441755.1| hypothetical protein SORBIDRAFT_08g001880 [Sorghum bicolor] >gi|241942448|gb|EES15593.1| hypothetical protein SORBIDRAFT_08g001880 [Sorghum bicolor]	18.4672
Unigene_4190	XP_002450524	gi|242070495|ref|XP_002450524.1| hypothetical protein SORBIDRAFT_05g006560 [Sorghum bicolor] >gi|241936367|gb|EES09512.1| hypothetical protein SORBIDRAFT_05g006560 [Sorghum bicolor]	11.1596
Unigene_4196	XP_002451954	gi|242061330|ref|XP_002451954.1| hypothetical protein SORBIDRAFT_04g010990 [Sorghum bicolor] >gi|241931785|gb|EES04930.1| hypothetical protein SORBIDRAFT_04g010990 [Sorghum bicolor]	8.95035
Unigene_4201	NP_001146652	gi|226491630|ref|NP_001146652.1| putative NAC domain transcription factor superfamily protein [Zea mays] >gi|219888189|gb|ACL54469.1| unknown [Zea mays] >gi|413944268|gb|AFW76917.1| putative NAC domain transcription factor superfamily protein [Zea mays]	14.0487
Unigene_4203	XP_004958828	gi|514737379|ref|XP_004958828.1| PREDICTED: uncharacterized protein LOC101764812 [Setaria italica]	4.92836
Unigene_4211	XP_002468642	gi|242042495|ref|XP_002468642.1| hypothetical protein SORBIDRAFT_01g049490 [Sorghum bicolor] >gi|241922496|gb|EER95640.1| hypothetical protein SORBIDRAFT_01g049490 [Sorghum bicolor]	47.5826
Unigene_4213	NP_001147841	gi|226529617|ref|NP_001147841.1| auxin Efflux Carrier family protein [Zea mays] >gi|195614088|gb|ACG28874.1| auxin Efflux Carrier family protein [Zea mays]	35.4882
Unigene_4214	NP_001154263	gi|238480901|ref|NP_001154263.1| Bifunctional inhibitor/lipid-transfer protein/seed storage 2S albumin superfamily protein [Arabidopsis thaliana] >gi|332659213|gb|AEE84613.1| Bifunctional inhibitor/lipid-transfer protein/seed storage 2S albumin superfamily protein [Arabidopsis thaliana]	13.7978
Unigene_4217	NP_001060567	gi|115473937|ref|NP_001060567.1| Os07g0665700 [Oryza sativa Japonica Group] >gi|113612103|dbj|BAF22481.1| Os07g0665700 [Oryza sativa Japonica Group] >gi|215694449|dbj|BAG89466.1| unnamed protein product [Oryza sativa Japonica Group]	15.5012
Unigene_4218	XP_002446396	gi|242072920|ref|XP_002446396.1| hypothetical protein SORBIDRAFT_06g015280 [Sorghum bicolor] >gi|241937579|gb|EES10724.1| hypothetical protein SORBIDRAFT_06g015280 [Sorghum bicolor]	15.7655
Unigene_4220	NP_001105839	gi|162463575|ref|NP_001105839.1| LOC732740 [Zea mays] >gi|62997485|gb|AAY24685.1| protein phosphatase 2A regulatory subUnit A [Zea mays] >gi|413942732|gb|AFW75381.1| protein phosphatase 2A regulatory subUnit A [Zea mays]	62.6634
Unigene_4221	XP_002466382	gi|242037975|ref|XP_002466382.1| hypothetical protein SORBIDRAFT_01g006780 [Sorghum bicolor] >gi|241920236|gb|EER93380.1| hypothetical protein SORBIDRAFT_01g006780 [Sorghum bicolor]	15.5947
Unigene_4223	XP_002436354	gi|242091728|ref|XP_002436354.1| hypothetical protein SORBIDRAFT_10g000920 [Sorghum bicolor] >gi|241914577|gb|EER87721.1| hypothetical protein SORBIDRAFT_10g000920 [Sorghum bicolor]	13.0905
Unigene_4224	XP_002463842	gi|242032895|ref|XP_002463842.1| hypothetical protein SORBIDRAFT_01g007270 [Sorghum bicolor] >gi|241917696|gb|EER90840.1| hypothetical protein SORBIDRAFT_01g007270 [Sorghum bicolor]	96.7555
Unigene_4229	NP_001065518	gi|115483713|ref|NP_001065518.1| Os11g0102700 [Oryza sativa Japonica Group] >gi|108863905|gb|ABA91106.2| Ulp1 protease family, C-terminal catalytic domain containing protein, expressed [Oryza sativa Japonica Group] >gi|113644222|dbj|BAF27363.1| Os11g0102700 [Oryza sativa Japonica Group] >gi|215767759|dbj|BAG99987.1| unnamed protein product [Oryza sativa Japonica Group] >gi|218186244|gb|EEC68671.1…	4.83778
Unigene_4231	AFW84021	gi|413951372|gb|AFW84021.1| putative protein kinase superfamily protein [Zea mays]	34.5474
Unigene_4234	ACN31084	gi|223973793|gb|ACN31084.1| unknown [Zea mays]	16.9038
Unigene_4235	XP_002452608	gi|242062638|ref|XP_002452608.1| hypothetical protein SORBIDRAFT_04g028970 [Sorghum bicolor] >gi|241932439|gb|EES05584.1| hypothetical protein SORBIDRAFT_04g028970 [Sorghum bicolor]	4.32554
Unigene_4237	NP_001170286	gi|293333845|ref|NP_001170286.1| uncharacterized protein LOC100384249 [Zea mays] >gi|224034809|gb|ACN36480.1| unknown [Zea mays] >gi|414888022|tpg|DAA64036.1| TPA: putative protein kinase superfamily protein [Zea mays]	10.7569
Unigene_4238	XP_002450964	gi|242071375|ref|XP_002450964.1| hypothetical protein SORBIDRAFT_05g021740 [Sorghum bicolor] >gi|241936807|gb|EES09952.1| hypothetical protein SORBIDRAFT_05g021740 [Sorghum bicolor]	2.10586
Unigene_4239	XP_004982820	gi|514816150|ref|XP_004982820.1| PREDICTED: cysteine-rich receptor-like protein kinase 2-like [Setaria italica]	8.89973
Unigene_4240	ACN34642	gi|224031133|gb|ACN34642.1| unknown [Zea mays] >gi|224034577|gb|ACN36364.1| unknown [Zea mays] >gi|414884419|tpg|DAA60433.1| TPA: putative MYB DNA-binding domain superfamily protein [Zea mays]	33.6592
Unigene_4243	AFW81502	gi|413948853|gb|AFW81502.1| hypothetical protein ZEAMMB73_419515 [Zea mays]	15.8598
Unigene_4244	NP_001169579	gi|293333452|ref|NP_001169579.1| uncharacterized protein LOC100383460 [Zea mays] >gi|224030191|gb|ACN34171.1| unknown [Zea mays] >gi|413915917|gb|AFW55849.1| hypothetical protein ZEAMMB73_109819 [Zea mays] >gi|413915918|gb|AFW55850.1| hypothetical protein ZEAMMB73_109819 [Zea mays]	15.0611
Unigene_4250	XP_002454807	gi|242067036|ref|XP_002454807.1| hypothetical protein SORBIDRAFT_04g037850 [Sorghum bicolor] >gi|241934638|gb|EES07783.1| hypothetical protein SORBIDRAFT_04g037850 [Sorghum bicolor]	11.7522
Unigene_4252	XP_002465608	gi|242036427|ref|XP_002465608.1| hypothetical protein SORBIDRAFT_01g042010 [Sorghum bicolor] >gi|241919462|gb|EER92606.1| hypothetical protein SORBIDRAFT_01g042010 [Sorghum bicolor]	6.16135
Unigene_4256	NP_001131597	gi|212723560|ref|NP_001131597.1| CAAX prenyl protease 2 [Zea mays] >gi|194691990|gb|ACF80079.1| unknown [Zea mays] >gi|413945050|gb|AFW77699.1| CAAX prenyl protease 2 [Zea mays]	7.47349
Unigene_4259	XP_004969153	gi|514778656|ref|XP_004969153.1| PREDICTED: histone-lysine N-methyltransferase MLL2-like [Setaria italica]	3.93642
Unigene_4260	ACN30664	gi|223972953|gb|ACN30664.1| unknown [Zea mays] >gi|413944260|gb|AFW76909.1| hypothetical protein ZEAMMB73_627373 [Zea mays]	3.42297
Unigene_4261	XP_004957258	gi|514731751|ref|XP_004957258.1| PREDICTED: uncharacterized protein LOC101757115 isoform X3 [Setaria italica]	1.48329
Unigene_4263	DAA46488	gi|414867931|tpg|DAA46488.1| TPA: hypothetical protein ZEAMMB73_211805 [Zea mays]	60.2727
Unigene_4265	DAA63157	gi|414887143|tpg|DAA63157.1| TPA: hypothetical protein ZEAMMB73_938040 [Zea mays]	25.2757
Unigene_4269	XP_004967337	gi|514771784|ref|XP_004967337.1| PREDICTED: receptor-like protein kinase HSL1-like [Setaria italica]	20.7581
Unigene_4270	BAK05960	gi|326497741|dbj|BAK05960.1| predicted protein [Hordeum vulgare subsp. vulgare]	15.4971
Unigene_4274	XP_002446112	gi|242072352|ref|XP_002446112.1| hypothetical protein SORBIDRAFT_06g001890 [Sorghum bicolor] >gi|241937295|gb|EES10440.1| hypothetical protein SORBIDRAFT_06g001890 [Sorghum bicolor]	46.6628
Unigene_4275	EMT29566	gi|475615803|gb|EMT29566.1| hypothetical protein F775_08777 [Aegilops tauschii]	3.65982
Unigene_4277	NP_001143619	gi|226510399|ref|NP_001143619.1| uncharacterized protein LOC100276335 precursor [Zea mays] >gi|195623506|gb|ACG33583.1| hypothetical protein [Zea mays]	13.7815
Unigene_4278	XP_002459019	gi|242059747|ref|XP_002459019.1| hypothetical protein SORBIDRAFT_03g044610 [Sorghum bicolor] >gi|241930994|gb|EES04139.1| hypothetical protein SORBIDRAFT_03g044610 [Sorghum bicolor]	3.14516
Unigene_4279	XP_002449530	gi|242068507|ref|XP_002449530.1| hypothetical protein SORBIDRAFT_05g017960 [Sorghum bicolor] >gi|241935373|gb|EES08518.1| hypothetical protein SORBIDRAFT_05g017960 [Sorghum bicolor]	4.28886
Unigene_4280	XP_002445806	gi|242082075|ref|XP_002445806.1| hypothetical protein SORBIDRAFT_07g026090 [Sorghum bicolor] >gi|241942156|gb|EES15301.1| hypothetical protein SORBIDRAFT_07g026090 [Sorghum bicolor]	46.6056
Unigene_4282	DAA53616	gi|414876485|tpg|DAA53616.1| TPA: hexose transporter [Zea mays]	36.5705
Unigene_4291	XP_002443375	gi|242085900|ref|XP_002443375.1| hypothetical protein SORBIDRAFT_08g018430 [Sorghum bicolor] >gi|241944068|gb|EES17213.1| hypothetical protein SORBIDRAFT_08g018430 [Sorghum bicolor]	2.75139
Unigene_4294	XP_002457275	gi|242056259|ref|XP_002457275.1| hypothetical protein SORBIDRAFT_03g004650 [Sorghum bicolor] >gi|241929250|gb|EES02395.1| hypothetical protein SORBIDRAFT_03g004650 [Sorghum bicolor]	31.1824
Unigene_4297	BAD03795	gi|38637543|dbj|BAD03795.1| ankyrin-like protein [Oryza sativa Japonica Group]	3.43924
Unigene_4300	DAA57988	gi|414880857|tpg|DAA57988.1| TPA: hypothetical protein ZEAMMB73_426602 [Zea mays]	6.70651
Unigene_4305	XP_002452837	gi|242063096|ref|XP_002452837.1| hypothetical protein SORBIDRAFT_04g033370 [Sorghum bicolor] >gi|241932668|gb|EES05813.1| hypothetical protein SORBIDRAFT_04g033370 [Sorghum bicolor]	15.9351
Unigene_4307	NP_001130645	gi|212276307|ref|NP_001130645.1| uncharacterized protein LOC100191746 [Zea mays] >gi|194689728|gb|ACF78948.1| unknown [Zea mays]	4.1844
Unigene_4308	NP_001147987	gi|226496665|ref|NP_001147987.1| ribosomal protein L11 methyltransferase containing protein [Zea mays] >gi|194707960|gb|ACF88064.1| unknown [Zea mays] >gi|195614998|gb|ACG29329.1| ribosomal protein L11 methyltransferase containing protein [Zea mays]	3.09531
Unigene_4309	XP_002450512	gi|242070471|ref|XP_002450512.1| hypothetical protein SORBIDRAFT_05g006400 [Sorghum bicolor] >gi|241936355|gb|EES09500.1| hypothetical protein SORBIDRAFT_05g006400 [Sorghum bicolor]	2.00622
Unigene_4316	DAA59551	gi|414883537|tpg|DAA59551.1| TPA: hypothetical protein ZEAMMB73_270571 [Zea mays]	13.33
Unigene_4319	DAA44842	gi|414866285|tpg|DAA44842.1| TPA: hypothetical protein ZEAMMB73_078381 [Zea mays]	8.33127
Unigene_4324	AFW85369	gi|413952720|gb|AFW85369.1| hypothetical protein ZEAMMB73_571116 [Zea mays]	6.20536
Unigene_4326	XP_006306969	gi|565498660|ref|XP_006306969.1| hypothetical protein CARUB_v10008541mg [Capsella rubella] >gi|482575680|gb|EOA39867.1| hypothetical protein CARUB_v10008541mg [Capsella rubella]	4.30928
Unigene_4328	XP_002442794	gi|242084738|ref|XP_002442794.1| hypothetical protein SORBIDRAFT_08g002930 [Sorghum bicolor] >gi|241943487|gb|EES16632.1| hypothetical protein SORBIDRAFT_08g002930 [Sorghum bicolor]	3.27505
Unigene_4329	XP_002459146	gi|242060001|ref|XP_002459146.1| hypothetical protein SORBIDRAFT_03g046700 [Sorghum bicolor] >gi|241931121|gb|EES04266.1| hypothetical protein SORBIDRAFT_03g046700 [Sorghum bicolor]	2.12591
Unigene_4334	XP_002460909	gi|242046076|ref|XP_002460909.1| hypothetical protein SORBIDRAFT_02g037330 [Sorghum bicolor] >gi|241924286|gb|EER97430.1| hypothetical protein SORBIDRAFT_02g037330 [Sorghum bicolor]	23.0953
Unigene_4335	XP_004957793	gi|514733929|ref|XP_004957793.1| PREDICTED: anthocyanidin 5,3-O-glucosyltransferase-like [Setaria italica]	22.001
Unigene_4336	XP_002440654	gi|242089643|ref|XP_002440654.1| hypothetical protein SORBIDRAFT_09g004670 [Sorghum bicolor] >gi|241945939|gb|EES19084.1| hypothetical protein SORBIDRAFT_09g004670 [Sorghum bicolor]	11.7492
Unigene_4339	XP_002446961	gi|242074050|ref|XP_002446961.1| hypothetical protein SORBIDRAFT_06g025920 [Sorghum bicolor] >gi|241938144|gb|EES11289.1| hypothetical protein SORBIDRAFT_06g025920 [Sorghum bicolor]	3.05249
Unigene_4340	NP_001183840	gi|308044559|ref|NP_001183840.1| putative bZIP transcription factor superfamily protein [Zea mays] >gi|238014926|gb|ACR38498.1| unknown [Zea mays] >gi|414585223|tpg|DAA35794.1| TPA: putative bZIP transcription factor superfamily protein [Zea mays]	16.4143
Unigene_4345	XP_002466691	gi|242038593|ref|XP_002466691.1| hypothetical protein SORBIDRAFT_01g012370 [Sorghum bicolor] >gi|241920545|gb|EER93689.1| hypothetical protein SORBIDRAFT_01g012370 [Sorghum bicolor]	24.0744
Unigene_4346	XP_002445738	gi|242081939|ref|XP_002445738.1| hypothetical protein SORBIDRAFT_07g024920 [Sorghum bicolor] >gi|241942088|gb|EES15233.1| hypothetical protein SORBIDRAFT_07g024920 [Sorghum bicolor]	22.2314
Unigene_4348	AFW73138	gi|413938587|gb|AFW73138.1| putative RING zinc finger domain superfamily protein [Zea mays]	18.8909
Unigene_4351	XP_002442894	gi|242084938|ref|XP_002442894.1| hypothetical protein SORBIDRAFT_08g004510 [Sorghum bicolor] >gi|241943587|gb|EES16732.1| hypothetical protein SORBIDRAFT_08g004510 [Sorghum bicolor]	47.9175
Unigene_4354	AFW71313	gi|413936762|gb|AFW71313.1| hypothetical protein ZEAMMB73_547198 [Zea mays]	93.7567
Unigene_4356	ACF85090	gi|194702012|gb|ACF85090.1| unknown [Zea mays] >gi|414587394|tpg|DAA37965.1| TPA: hypothetical protein ZEAMMB73_618383 [Zea mays]	67.2578
Unigene_4357	ACF86891	gi|194705614|gb|ACF86891.1| unknown [Zea mays]	1.50103
Unigene_4359	ACF81879	gi|194695590|gb|ACF81879.1| unknown [Zea mays] >gi|413918668|gb|AFW58600.1| isocitrate dehydrogenase subUnit 1 [Zea mays]	39.7196
Unigene_4361	XP_002447318	gi|242074764|ref|XP_002447318.1| hypothetical protein SORBIDRAFT_06g032850 [Sorghum bicolor] >gi|241938501|gb|EES11646.1| hypothetical protein SORBIDRAFT_06g032850 [Sorghum bicolor]	10.8536
Unigene_4363	XP_002462515	gi|242049542|ref|XP_002462515.1| hypothetical protein SORBIDRAFT_02g027100 [Sorghum bicolor] >gi|241925892|gb|EER99036.1| hypothetical protein SORBIDRAFT_02g027100 [Sorghum bicolor]	39.4887
Unigene_4365	BAD52521	gi|53791469|dbj|BAD52521.1| ABC1 protein-like [Oryza sativa Japonica Group]	2.7134
Unigene_4366	XP_002441108	gi|242090551|ref|XP_002441108.1| hypothetical protein SORBIDRAFT_09g020560 [Sorghum bicolor] >gi|241946393|gb|EES19538.1| hypothetical protein SORBIDRAFT_09g020560 [Sorghum bicolor]	24.4784
Unigene_4367	ACF85261	gi|194702354|gb|ACF85261.1| unknown [Zea mays]	5.83093
Unigene_4368	EEE65370	gi|222635238|gb|EEE65370.1| hypothetical protein OsJ_20664 [Oryza sativa Japonica Group]	1.50103
Unigene_4370	XP_002454594	gi|242066610|ref|XP_002454594.1| hypothetical protein SORBIDRAFT_04g034030 [Sorghum bicolor] >gi|241934425|gb|EES07570.1| hypothetical protein SORBIDRAFT_04g034030 [Sorghum bicolor]	4.84949
Unigene_4371	XP_002459590	gi|242043438|ref|XP_002459590.1| hypothetical protein SORBIDRAFT_02g007150 [Sorghum bicolor] >gi|241922967|gb|EER96111.1| hypothetical protein SORBIDRAFT_02g007150 [Sorghum bicolor]	16.7423
Unigene_4375	XP_002456955	gi|242055619|ref|XP_002456955.1| hypothetical protein SORBIDRAFT_03g046260 [Sorghum bicolor] >gi|241928930|gb|EES02075.1| hypothetical protein SORBIDRAFT_03g046260 [Sorghum bicolor]	8.7963
Unigene_4377	XP_002445692	gi|242081847|ref|XP_002445692.1| hypothetical protein SORBIDRAFT_07g024290 [Sorghum bicolor] >gi|241942042|gb|EES15187.1| hypothetical protein SORBIDRAFT_07g024290 [Sorghum bicolor]	122.396
Unigene_4380	DAA43952	gi|414865395|tpg|DAA43952.1| TPA: hypothetical protein ZEAMMB73_791340 [Zea mays]	10.9954
Unigene_4384	NP_001147646	gi|226510492|ref|NP_001147646.1| branched-chain-amino-acid aminotransferase [Zea mays] >gi|195612830|gb|ACG28245.1| branched-chain-amino-acid aminotransferase [Zea mays] >gi|414865651|tpg|DAA44208.1| TPA: branched-chain-amino-acid aminotransferase [Zea mays]	24.7107
Unigene_4386	XP_002447223	gi|242074574|ref|XP_002447223.1| hypothetical protein SORBIDRAFT_06g030790 [Sorghum bicolor] >gi|241938406|gb|EES11551.1| hypothetical protein SORBIDRAFT_06g030790 [Sorghum bicolor]	11.2269
Unigene_4388	XP_002454234	gi|242065890|ref|XP_002454234.1| hypothetical protein SORBIDRAFT_04g027180 [Sorghum bicolor] >gi|241934065|gb|EES07210.1| hypothetical protein SORBIDRAFT_04g027180 [Sorghum bicolor]	37.0371
Unigene_4389	XP_002466726	gi|242038663|ref|XP_002466726.1| hypothetical protein SORBIDRAFT_01g012910 [Sorghum bicolor] >gi|18483233|gb|AAL73977.1|AF466201_6 K-exchanger-like protein [Sorghum bicolor] >gi|241920580|gb|EER93724.1| hypothetical protein SORBIDRAFT_01g012910 [Sorghum bicolor]	20.2546
Unigene_4391	XP_002442303	gi|242083756|ref|XP_002442303.1| hypothetical protein SORBIDRAFT_08g017710 [Sorghum bicolor] >gi|241942996|gb|EES16141.1| hypothetical protein SORBIDRAFT_08g017710 [Sorghum bicolor]	20.2546
Unigene_4393	XP_002455939	gi|242053587|ref|XP_002455939.1| hypothetical protein SORBIDRAFT_03g027650 [Sorghum bicolor] >gi|241927914|gb|EES01059.1| hypothetical protein SORBIDRAFT_03g027650 [Sorghum bicolor]	6.01852
Unigene_4394	XP_002437787	gi|242094594|ref|XP_002437787.1| hypothetical protein SORBIDRAFT_10g002560 [Sorghum bicolor] >gi|241916010|gb|EER89154.1| hypothetical protein SORBIDRAFT_10g002560 [Sorghum bicolor]	7.52316
Unigene_4401	XP_002444606	gi|242079675|ref|XP_002444606.1| hypothetical protein SORBIDRAFT_07g024590 [Sorghum bicolor] >gi|241940956|gb|EES14101.1| hypothetical protein SORBIDRAFT_07g024590 [Sorghum bicolor]	143.4
Unigene_4402	XP_004975639	gi|514801470|ref|XP_004975639.1| PREDICTED: serine/threonine-protein kinase SAPK7-like [Setaria italica]	38.6344
Unigene_4403	NP_001150109	gi|226528471|ref|NP_001150109.1| hsc70-interacting protein [Zea mays] >gi|195636812|gb|ACG37874.1| hsc70-interacting protein [Zea mays] >gi|223974251|gb|ACN31313.1| unknown [Zea mays] >gi|552562419|gb|AFW66865.2| hsc70-interacting protein [Zea mays]	171.94
Unigene_4404	DAA47452	gi|414868895|tpg|DAA47452.1| TPA: hypothetical protein ZEAMMB73_269466 [Zea mays]	40.9547
Unigene_4406	XP_002442933	gi|242085016|ref|XP_002442933.1| hypothetical protein SORBIDRAFT_08g005050 [Sorghum bicolor] >gi|241943626|gb|EES16771.1| hypothetical protein SORBIDRAFT_08g005050 [Sorghum bicolor]	10.0937
Unigene_4407	XP_002465844	gi|242036899|ref|XP_002465844.1| hypothetical protein SORBIDRAFT_01g046880 [Sorghum bicolor] >gi|241919698|gb|EER92842.1| hypothetical protein SORBIDRAFT_01g046880 [Sorghum bicolor]	6.90314
Unigene_4410	XP_004958911	gi|514737575|ref|XP_004958911.1| PREDICTED: uncharacterized protein LOC101770374 [Setaria italica]	6.78712
Unigene_4411	BAD68552	gi|55296429|dbj|BAD68552.1| ribosomal protein-like [Oryza sativa Japonica Group]	10.1517
Unigene_4416	XP_004978781	gi|514807864|ref|XP_004978781.1| PREDICTED: leucine-rich repeat receptor protein kinase EXS-like [Setaria italica]	6.78712
Unigene_4419	ACN28768	gi|223949369|gb|ACN28768.1| unknown [Zea mays] >gi|414883546|tpg|DAA59560.1| TPA: hypothetical protein ZEAMMB73_759880 [Zea mays]	272.255
Unigene_4420	XP_004969787	gi|514781216|ref|XP_004969787.1| PREDICTED: eukaryotic translation initiation factor 3 subUnit A-like [Setaria italica]	38.9019
Unigene_4421	ACN34535	gi|224030919|gb|ACN34535.1| unknown [Zea mays] >gi|413919718|gb|AFW59650.1| hypothetical protein ZEAMMB73_032229 [Zea mays]	72.4541
Unigene_4424	NP_001167877	gi|293332237|ref|NP_001167877.1| hypothetical protein [Zea mays] >gi|223944585|gb|ACN26376.1| unknown [Zea mays] >gi|413950698|gb|AFW83347.1| hypothetical protein ZEAMMB73_634755 [Zea mays]	96.7605
Unigene_4425	XP_002441416	gi|242091167|ref|XP_002441416.1| hypothetical protein SORBIDRAFT_09g026280 [Sorghum bicolor] >gi|241946701|gb|EES19846.1| hypothetical protein SORBIDRAFT_09g026280 [Sorghum bicolor]	32.0984
Unigene_4427	XP_002468416	gi|242042043|ref|XP_002468416.1| hypothetical protein SORBIDRAFT_01g045570 [Sorghum bicolor] >gi|241922270|gb|EER95414.1| hypothetical protein SORBIDRAFT_01g045570 [Sorghum bicolor]	20.8175
Unigene_4429	XP_002438343	gi|242095706|ref|XP_002438343.1| hypothetical protein SORBIDRAFT_10g012990 [Sorghum bicolor] >gi|241916566|gb|EER89710.1| hypothetical protein SORBIDRAFT_10g012990 [Sorghum bicolor]	23.2016
Unigene_4431	XP_002467112	gi|242039435|ref|XP_002467112.1| hypothetical protein SORBIDRAFT_01g019750 [Sorghum bicolor] >gi|241920966|gb|EER94110.1| hypothetical protein SORBIDRAFT_01g019750 [Sorghum bicolor]	5.17529
Unigene_4432	XP_002468249	gi|242041709|ref|XP_002468249.1| hypothetical protein SORBIDRAFT_01g042480 [Sorghum bicolor] >gi|241922103|gb|EER95247.1| hypothetical protein SORBIDRAFT_01g042480 [Sorghum bicolor]	11.1065
Unigene_4433	XP_002447911	gi|242075950|ref|XP_002447911.1| hypothetical protein SORBIDRAFT_06g017840 [Sorghum bicolor] >gi|241939094|gb|EES12239.1| hypothetical protein SORBIDRAFT_06g017840 [Sorghum bicolor]	10.2924
Unigene_4434	NP_001106062	gi|162460162|ref|NP_001106062.1| pentatricopeptide repeat 5 [Zea mays] >gi|154520281|gb|ABS82814.1| pentatricopeptide repeat protein 5 [Zea mays] >gi|413924537|gb|AFW64469.1| pentatricopeptide repeat 5 [Zea mays]	12.7347
Unigene_4435	XP_002447107	gi|242074342|ref|XP_002447107.1| hypothetical protein SORBIDRAFT_06g028710 [Sorghum bicolor] >gi|241938290|gb|EES11435.1| hypothetical protein SORBIDRAFT_06g028710 [Sorghum bicolor]	3.95415
Unigene_4440	XP_002453550	gi|242064522|ref|XP_002453550.1| hypothetical protein SORBIDRAFT_04g007860 [Sorghum bicolor] >gi|241933381|gb|EES06526.1| hypothetical protein SORBIDRAFT_04g007860 [Sorghum bicolor]	46.5735
Unigene_4444	XP_002440220	gi|242088775|ref|XP_002440220.1| hypothetical protein SORBIDRAFT_09g027950 [Sorghum bicolor] >gi|241945505|gb|EES18650.1| hypothetical protein SORBIDRAFT_09g027950 [Sorghum bicolor]	14.4559
Unigene_4451	YP_001936563	gi|189162317|ref|YP_001936563.1| hypothetical chloroplast RF1 [Fagopyrum esculentum subsp. ancestrale] >gi|189162329|ref|YP_001936575.1| hypothetical chloroplast RF1 [Fagopyrum esculentum subsp. ancestrale] >gi|166065403|gb|ABY79778.1| hypothetical chloroplast RF1 [Fagopyrum esculentum subsp. ancestrale] >gi|166065415|gb|ABY79790.1| hypothetical chloroplast RF1 [Fagopyrum esculentum subsp. ancest…	1.57382
Unigene_4452	ADV74831	gi|319827279|gb|ADV74831.1| myosin XI-K [Brachypodium distachyon]	35.8766
Unigene_4454	XP_002443935	gi|242078333|ref|XP_002443935.1| hypothetical protein SORBIDRAFT_07g004650 [Sorghum bicolor] >gi|241940285|gb|EES13430.1| hypothetical protein SORBIDRAFT_07g004650 [Sorghum bicolor]	16.7697
Unigene_4457	DAA40790	gi|414590219|tpg|DAA40790.1| TPA: putative protein kinase superfamily protein [Zea mays]	6.25211
Unigene_4464	DAA63511	gi|414887497|tpg|DAA63511.1| TPA: hypothetical protein ZEAMMB73_243937 [Zea mays]	3.50585
Unigene_4467	XP_002465482	gi|242036175|ref|XP_002465482.1| hypothetical protein SORBIDRAFT_01g039590 [Sorghum bicolor] >gi|241919336|gb|EER92480.1| hypothetical protein SORBIDRAFT_01g039590 [Sorghum bicolor]	180.99
Unigene_4470	XP_004972913	gi|514793845|ref|XP_004972913.1| PREDICTED: DIMBOA UDP-glucosyltransferase BX8-like [Setaria italica]	55.1169
Unigene_4471	XP_002443966	gi|242078395|ref|XP_002443966.1| hypothetical protein SORBIDRAFT_07g005200 [Sorghum bicolor] >gi|118426385|gb|ABK91081.1| putative glucose-6-phosphate translocator [Sorghum bicolor] >gi|118426389|gb|ABK91083.1| putative glucose-6-phosphate translocator [Sorghum bicolor] >gi|118426399|gb|ABK91088.1| putative glucose-6-phosphate translocator [Sorghum bicolor] >gi|118426403|gb|ABK91090.1| putative g…	40.6495
Unigene_4472	XP_002450264	gi|242069975|ref|XP_002450264.1| hypothetical protein SORBIDRAFT_05g002710 [Sorghum bicolor] >gi|241936107|gb|EES09252.1| hypothetical protein SORBIDRAFT_05g002710 [Sorghum bicolor]	76.906
Unigene_4477	XP_002462845	gi|242050202|ref|XP_002462845.1| hypothetical protein SORBIDRAFT_02g033010 [Sorghum bicolor] >gi|241926222|gb|EER99366.1| hypothetical protein SORBIDRAFT_02g033010 [Sorghum bicolor]	3.45579
Unigene_4478	XP_002444637	gi|242079737|ref|XP_002444637.1| hypothetical protein SORBIDRAFT_07g025223 [Sorghum bicolor] >gi|241940987|gb|EES14132.1| hypothetical protein SORBIDRAFT_07g025223 [Sorghum bicolor]	5.33012
Unigene_4479	XP_002436678	gi|242092376|ref|XP_002436678.1| hypothetical protein SORBIDRAFT_10g006950 [Sorghum bicolor] >gi|241914901|gb|EER88045.1| hypothetical protein SORBIDRAFT_10g006950 [Sorghum bicolor]	2.28434
Unigene_4482	XP_002441880	gi|242082910|ref|XP_002441880.1| hypothetical protein SORBIDRAFT_08g004180 [Sorghum bicolor] >gi|241942573|gb|EES15718.1| hypothetical protein SORBIDRAFT_08g004180 [Sorghum bicolor]	2.40148
Unigene_4485	XP_002455236	gi|242052181|ref|XP_002455236.1| hypothetical protein SORBIDRAFT_03g006850 [Sorghum bicolor] >gi|241927211|gb|EES00356.1| hypothetical protein SORBIDRAFT_03g006850 [Sorghum bicolor]	7.32159
Unigene_4488	DAA63605	gi|414887591|tpg|DAA63605.1| TPA: hypothetical protein ZEAMMB73_843178 [Zea mays]	61.0051
Unigene_4489	NP_001131263	gi|212723904|ref|NP_001131263.1| uncharacterized protein LOC100192576 [Zea mays] >gi|194691026|gb|ACF79597.1| unknown [Zea mays] >gi|194702198|gb|ACF85183.1| unknown [Zea mays] >gi|413948316|gb|AFW80965.1| chaperone protein dnaJ 10 isoform 1 [Zea mays] >gi|413948317|gb|AFW80966.1| chaperone protein dnaJ 10 isoform 2 [Zea mays] >gi|413948318|gb|AFW80967.1| chaperone protein dnaJ 10 isoform 3 [Zea …	52.7263
Unigene_4490	ACL54137	gi|219887525|gb|ACL54137.1| unknown [Zea mays] >gi|413918848|gb|AFW58780.1| hypothetical protein ZEAMMB73_183509 [Zea mays] >gi|413918849|gb|AFW58781.1| hypothetical protein ZEAMMB73_183509 [Zea mays] >gi|413918850|gb|AFW58782.1| hypothetical protein ZEAMMB73_183509 [Zea mays]	28.1246
Unigene_4494	DAA53726	gi|414876595|tpg|DAA53726.1| TPA: hypothetical protein ZEAMMB73_648118 [Zea mays]	21.1962
Unigene_4495	ACL53785	gi|219886821|gb|ACL53785.1| unknown [Zea mays]	48.2639
Unigene_4501	XP_002448986	gi|242067419|ref|XP_002448986.1| hypothetical protein SORBIDRAFT_05g002890 [Sorghum bicolor] >gi|241934829|gb|EES07974.1| hypothetical protein SORBIDRAFT_05g002890 [Sorghum bicolor]	35.053
Unigene_4503	AFW64010	gi|413924078|gb|AFW64010.1| hypothetical protein ZEAMMB73_688590 [Zea mays]	3.34677
Unigene_4504	XP_002463187	gi|242050886|ref|XP_002463187.1| hypothetical protein SORBIDRAFT_02g039340 [Sorghum bicolor] >gi|241926564|gb|EER99708.1| hypothetical protein SORBIDRAFT_02g039340 [Sorghum bicolor]	37.4603
Unigene_4505	EEC66925	gi|218184498|gb|EEC66925.1| hypothetical protein OsI_33530 [Oryza sativa Indica Group]	15.0898
Unigene_4507	XP_002443645	gi|242086440|ref|XP_002443645.1| hypothetical protein SORBIDRAFT_08g022770 [Sorghum bicolor] >gi|241944338|gb|EES17483.1| hypothetical protein SORBIDRAFT_08g022770 [Sorghum bicolor]	46.7961
Unigene_4515	XP_002465571	gi|242036353|ref|XP_002465571.1| hypothetical protein SORBIDRAFT_01g041330 [Sorghum bicolor] >gi|241919425|gb|EER92569.1| hypothetical protein SORBIDRAFT_01g041330 [Sorghum bicolor]	167.099
Unigene_4518	XP_002458418	gi|242058545|ref|XP_002458418.1| hypothetical protein SORBIDRAFT_03g033140 [Sorghum bicolor] >gi|241930393|gb|EES03538.1| hypothetical protein SORBIDRAFT_03g033140 [Sorghum bicolor]	34.3145
Unigene_4520	XP_002456217	gi|242054143|ref|XP_002456217.1| hypothetical protein SORBIDRAFT_03g032280 [Sorghum bicolor] >gi|241928192|gb|EES01337.1| hypothetical protein SORBIDRAFT_03g032280 [Sorghum bicolor]	180.225
Unigene_4525	XP_002440426	gi|242089187|ref|XP_002440426.1| hypothetical protein SORBIDRAFT_09g000800 [Sorghum bicolor] >gi|241945711|gb|EES18856.1| hypothetical protein SORBIDRAFT_09g000800 [Sorghum bicolor]	29.4292
Unigene_4526	XP_002441620	gi|242091575|ref|XP_002441620.1| hypothetical protein SORBIDRAFT_09g030550 [Sorghum bicolor] >gi|241946905|gb|EES20050.1| hypothetical protein SORBIDRAFT_09g030550 [Sorghum bicolor]	31.4304
Unigene_4528	ACF86877	gi|194705586|gb|ACF86877.1| unknown [Zea mays]	9.12306
Unigene_4533	XP_004982076	gi|514814610|ref|XP_004982076.1| PREDICTED: pre-mRNA-splicing factor 18-like isoform X2 [Setaria italica]	95.5248
Unigene_4534	XP_002452482	gi|242062386|ref|XP_002452482.1| hypothetical protein SORBIDRAFT_04g026610 [Sorghum bicolor] >gi|241932313|gb|EES05458.1| hypothetical protein SORBIDRAFT_04g026610 [Sorghum bicolor]	24.722
Unigene_4537	XP_002444740	gi|242079943|ref|XP_002444740.1| hypothetical protein SORBIDRAFT_07g026870 [Sorghum bicolor] >gi|241941090|gb|EES14235.1| hypothetical protein SORBIDRAFT_07g026870 [Sorghum bicolor]	41.1247
Unigene_4538	XP_002440061	gi|242088457|ref|XP_002440061.1| hypothetical protein SORBIDRAFT_09g025290 [Sorghum bicolor] >gi|241945346|gb|EES18491.1| hypothetical protein SORBIDRAFT_09g025290 [Sorghum bicolor]	102.31
Unigene_4540	NP_001148568	gi|226502827|ref|NP_001148568.1| GPI transamidase subUnit PIG-U family protein [Zea mays] >gi|195620496|gb|ACG32078.1| GPI transamidase subUnit PIG-U family protein [Zea mays] >gi|224032727|gb|ACN35439.1| unknown [Zea mays] >gi|413938300|gb|AFW72851.1| GPI transamidase subUnit PIG-U family [Zea mays]	5.0742
Unigene_4542	AAB69650	gi|2352797|gb|AAB69650.1| retinoblastoma-related protein 2a [Zea mays]	13.8656
Unigene_4543	NP_001147746	gi|226509832|ref|NP_001147746.1| ATP binding protein [Zea mays] >gi|195613438|gb|ACG28549.1| ATP binding protein [Zea mays]	10.0894
Unigene_4544	XP_002447665	gi|242075458|ref|XP_002447665.1| hypothetical protein SORBIDRAFT_06g011830 [Sorghum bicolor] >gi|241938848|gb|EES11993.1| hypothetical protein SORBIDRAFT_06g011830 [Sorghum bicolor]	5.13321
Unigene_4547	XP_002452540	gi|242062502|ref|XP_002452540.1| hypothetical protein SORBIDRAFT_04g027700 [Sorghum bicolor] >gi|241932371|gb|EES05516.1| hypothetical protein SORBIDRAFT_04g027700 [Sorghum bicolor]	5.90024
Unigene_4552	XP_002446666	gi|242073460|ref|XP_002446666.1| hypothetical protein SORBIDRAFT_06g020060 [Sorghum bicolor] >gi|241937849|gb|EES10994.1| hypothetical protein SORBIDRAFT_06g020060 [Sorghum bicolor]	51.6945
Unigene_4554	XP_002447308	gi|242074744|ref|XP_002447308.1| hypothetical protein SORBIDRAFT_06g032590 [Sorghum bicolor] >gi|241938491|gb|EES11636.1| hypothetical protein SORBIDRAFT_06g032590 [Sorghum bicolor]	27.6808
Unigene_4555	XP_004979581	gi|514809518|ref|XP_004979581.1| PREDICTED: uncharacterized protein LOC101768355 isoform X2 [Setaria italica]	2.54332
Unigene_4556	XP_002453194	gi|242063810|ref|XP_002453194.1| hypothetical protein SORBIDRAFT_04g001450 [Sorghum bicolor] >gi|241933025|gb|EES06170.1| hypothetical protein SORBIDRAFT_04g001450 [Sorghum bicolor]	12.2434
Unigene_4558	NP_001130654	gi|212274589|ref|NP_001130654.1| LOC100191755 [Zea mays] >gi|194689752|gb|ACF78960.1| unknown [Zea mays] >gi|223949883|gb|ACN29025.1| unknown [Zea mays] >gi|414885467|tpg|DAA61481.1| TPA: putative CBL-interacting protein kinase family protein [Zea mays]	20.3466
Unigene_4562	XP_002445959	gi|242082381|ref|XP_002445959.1| hypothetical protein SORBIDRAFT_07g028690 [Sorghum bicolor] >gi|241942309|gb|EES15454.1| hypothetical protein SORBIDRAFT_07g028690 [Sorghum bicolor]	5.02749
Unigene_4563	NP_001130505	gi|212275886|ref|NP_001130505.1| hypothetical protein [Zea mays] >gi|194689332|gb|ACF78750.1| unknown [Zea mays] >gi|219886751|gb|ACL53750.1| unknown [Zea mays] >gi|413938070|gb|AFW72621.1| hypothetical protein ZEAMMB73_527486 [Zea mays]	19.8142
Unigene_4566	XP_002466643	gi|242038497|ref|XP_002466643.1| hypothetical protein SORBIDRAFT_01g011550 [Sorghum bicolor] >gi|241920497|gb|EER93641.1| hypothetical protein SORBIDRAFT_01g011550 [Sorghum bicolor]	30.417
Unigene_4569	XP_004984258	gi|514819118|ref|XP_004984258.1| PREDICTED: uncharacterized protein LOC101780529 isoform X2 [Setaria italica]	23.8355
Unigene_4572	XP_002450681	gi|242070809|ref|XP_002450681.1| hypothetical protein SORBIDRAFT_05g010020 [Sorghum bicolor] >gi|380877000|sp|C5Y210.1|NNRD_SORBI RecName: Full=ATP-dependent (S)-NAD(P)H-hydrate dehydratase; AltName: Full=ATP-dependent NAD(P)HX dehydratase >gi|241936524|gb|EES09669.1| hypothetical protein SORBIDRAFT_05g010020 [Sorghum bicolor]	27.2745
Unigene_4578	DAA61388	gi|414885374|tpg|DAA61388.1| TPA: dihydrolipoyllysine-residue acetyltransferase component of pyruvatedehydrogenase complex [Zea mays]	13.8151
Unigene_4581	XP_002457764	gi|242057237|ref|XP_002457764.1| hypothetical protein SORBIDRAFT_03g013140 [Sorghum bicolor] >gi|241929739|gb|EES02884.1| hypothetical protein SORBIDRAFT_03g013140 [Sorghum bicolor]	5.3956
Unigene_4584	EMT12857	gi|475557455|gb|EMT12857.1| Ubiquitin carboxyl-terminal hydrolase 2 [Aegilops tauschii]	4.09117
Unigene_4586	NP_001152289	gi|226501090|ref|NP_001152289.1| glucan endo-1,3-beta-glucosidase 3 precursor [Zea mays] >gi|195654713|gb|ACG46824.1| glucan endo-1,3-beta-glucosidase 3 precursor [Zea mays]	9.96111
Unigene_4587	XP_002968890	gi|302770943|ref|XP_002968890.1| hypothetical protein SELMODRAFT_410074 [Selaginella moellendorffii] >gi|300163395|gb|EFJ30006.1| hypothetical protein SELMODRAFT_410074 [Selaginella moellendorffii]	9.54606
Unigene_4588	XP_002444789	gi|242080041|ref|XP_002444789.1| hypothetical protein SORBIDRAFT_07g028080 [Sorghum bicolor] >gi|241941139|gb|EES14284.1| hypothetical protein SORBIDRAFT_07g028080 [Sorghum bicolor]	308.426
Unigene_4591	XP_002450769	gi|242070985|ref|XP_002450769.1| hypothetical protein SORBIDRAFT_05g017280 [Sorghum bicolor] >gi|241936612|gb|EES09757.1| hypothetical protein SORBIDRAFT_05g017280 [Sorghum bicolor]	17.8909
Unigene_4592	XP_002452977	gi|242063376|ref|XP_002452977.1| hypothetical protein SORBIDRAFT_04g035890 [Sorghum bicolor] >gi|241932808|gb|EES05953.1| hypothetical protein SORBIDRAFT_04g035890 [Sorghum bicolor]	16.5833
Unigene_4593	NP_001140665	gi|226532570|ref|NP_001140665.1| uncharacterized protein LOC100272740 [Zea mays] >gi|194688456|gb|ACF78312.1| unknown [Zea mays]	34.2959
Unigene_4595	NP_001141614	gi|239052910|ref|NP_001141614.2| hypothetical protein [Zea mays] >gi|238908819|gb|ACF86720.2| unknown [Zea mays] >gi|413934547|gb|AFW69098.1| hypothetical protein ZEAMMB73_844741 [Zea mays]	13.8491
Unigene_4596	NP_001142074	gi|226529139|ref|NP_001142074.1| uncharacterized LOC100274231 [Zea mays] >gi|194707002|gb|ACF87585.1| unknown [Zea mays] >gi|414865967|tpg|DAA44524.1| TPA: putative protein kinase superfamily protein [Zea mays]	14.2058
Unigene_4601	ACF87311	gi|194706454|gb|ACF87311.1| unknown [Zea mays] >gi|414866343|tpg|DAA44900.1| TPA: RNA-splicing protein MRS3 [Zea mays]	12.5129
Unigene_4602	ACF87802	gi|194707436|gb|ACF87802.1| unknown [Zea mays] >gi|414872485|tpg|DAA51042.1| TPA: hypothetical protein ZEAMMB73_539342 [Zea mays]	995.429
Unigene_4603	ACY78464	gi|267026647|gb|ACY78464.1| soluble acid invertase, partial [Sorghum bicolor]	21.5698
Unigene_4604	XP_002446210	gi|242072548|ref|XP_002446210.1| hypothetical protein SORBIDRAFT_06g004290 [Sorghum bicolor] >gi|241937393|gb|EES10538.1| hypothetical protein SORBIDRAFT_06g004290 [Sorghum bicolor]	350.956
Unigene_4605	XP_002452431	gi|242062284|ref|XP_002452431.1| hypothetical protein SORBIDRAFT_04g025690 [Sorghum bicolor] >gi|241932262|gb|EES05407.1| hypothetical protein SORBIDRAFT_04g025690 [Sorghum bicolor]	70.1317
Unigene_4606	NP_001144701	gi|226531438|ref|NP_001144701.1| uncharacterized protein LOC100277737 [Zea mays] >gi|195645988|gb|ACG42462.1| hypothetical protein [Zea mays] >gi|414865048|tpg|DAA43605.1| TPA: hypothetical protein ZEAMMB73_327805 [Zea mays]	18.5906
Unigene_4607	NP_001131492	gi|239052128|ref|NP_001131492.2| uncharacterized protein LOC100192829 [Zea mays] >gi|195645354|gb|ACG42145.1| enoyl-[acyl-carrier-protein] reductase [NADH] [Zea mays] >gi|238908589|gb|ACF79926.2| unknown [Zea mays]	22.7019
Unigene_4609	NP_001143533	gi|226529249|ref|NP_001143533.1| uncharacterized protein LOC100276220 precursor [Zea mays] >gi|195622046|gb|ACG32853.1| hypothetical protein [Zea mays] >gi|223945327|gb|ACN26747.1| unknown [Zea mays] >gi|414869961|tpg|DAA48518.1| TPA: hypothetical protein ZEAMMB73_258783 [Zea mays]	81.7508
Unigene_4613	XP_002452163	gi|242061748|ref|XP_002452163.1| hypothetical protein SORBIDRAFT_04g021010 [Sorghum bicolor] >gi|241931994|gb|EES05139.1| hypothetical protein SORBIDRAFT_04g021010 [Sorghum bicolor]	20.1994
Unigene_4614	XP_002460556	gi|242045370|ref|XP_002460556.1| hypothetical protein SORBIDRAFT_02g030630 [Sorghum bicolor] >gi|241923933|gb|EER97077.1| hypothetical protein SORBIDRAFT_02g030630 [Sorghum bicolor]	12.5129
Unigene_4620	XP_002436427	gi|242091874|ref|XP_002436427.1| hypothetical protein SORBIDRAFT_10g002300 [Sorghum bicolor] >gi|241914650|gb|EER87794.1| hypothetical protein SORBIDRAFT_10g002300 [Sorghum bicolor]	3.2176
Unigene_4621	XP_002458640	gi|242058989|ref|XP_002458640.1| hypothetical protein SORBIDRAFT_03g037260 [Sorghum bicolor] >gi|241930615|gb|EES03760.1| hypothetical protein SORBIDRAFT_03g037260 [Sorghum bicolor]	12.5129
Unigene_4623	XP_004981892	gi|514814240|ref|XP_004981892.1| PREDICTED: uncharacterized protein LOC101783495 [Setaria italica]	6.7927
Unigene_4625	XP_002451572	gi|242060566|ref|XP_002451572.1| hypothetical protein SORBIDRAFT_04g004090 [Sorghum bicolor] >gi|241931403|gb|EES04548.1| hypothetical protein SORBIDRAFT_04g004090 [Sorghum bicolor]	4.05179
Unigene_4628	AFW70963	gi|413936412|gb|AFW70963.1| hypothetical protein ZEAMMB73_434547 [Zea mays]	2.32382
Unigene_4629	XP_004964869	gi|514761772|ref|XP_004964869.1| PREDICTED: 12-oxophytodienoate reductase 1-like [Setaria italica]	333.487
Unigene_4632	XP_002443229	gi|242085608|ref|XP_002443229.1| hypothetical protein SORBIDRAFT_08g016060 [Sorghum bicolor] >gi|241943922|gb|EES17067.1| hypothetical protein SORBIDRAFT_08g016060 [Sorghum bicolor]	31.0012
Unigene_4634	NP_001142314	gi|226499350|ref|NP_001142314.1| uncharacterized protein LOC100274483 [Zea mays] >gi|194708176|gb|ACF88172.1| unknown [Zea mays] >gi|195638462|gb|ACG38699.1| dihydrolipoyllysine-residue acetyltransferase component of pyruvatedehydrogenase complex [Zea mays] >gi|219886251|gb|ACL53500.1| unknown [Zea mays] >gi|238010280|gb|ACR36175.1| unknown [Zea mays] >gi|413916325|gb|AFW56257.1| dihydrolipoyllys…	10.8713
Unigene_4635	NP_001143138	gi|226508712|ref|NP_001143138.1| hypothetical protein [Zea mays] >gi|194702874|gb|ACF85521.1| unknown [Zea mays] >gi|195614906|gb|ACG29283.1| hypothetical protein [Zea mays] >gi|413955260|gb|AFW87909.1| hypothetical protein ZEAMMB73_030381 [Zea mays]	7.46657
Unigene_4638	XP_002459359	gi|242042976|ref|XP_002459359.1| hypothetical protein SORBIDRAFT_02g003270 [Sorghum bicolor] >gi|241922736|gb|EER95880.1| hypothetical protein SORBIDRAFT_02g003270 [Sorghum bicolor]	12.4244
Unigene_4641	AFW81270	gi|413948621|gb|AFW81270.1| putative calcium-dependent protein kinase family protein isoform 1 [Zea mays] >gi|413948622|gb|AFW81271.1| putative calcium-dependent protein kinase family protein isoform 2 [Zea mays]	26.4018
Unigene_4642	XP_002446857	gi|242073842|ref|XP_002446857.1| hypothetical protein SORBIDRAFT_06g023760 [Sorghum bicolor] >gi|241938040|gb|EES11185.1| hypothetical protein SORBIDRAFT_06g023760 [Sorghum bicolor]	19.2936
Unigene_4645	NP_001147842	gi|226530759|ref|NP_001147842.1| BSD domain containing protein [Zea mays] >gi|195614092|gb|ACG28876.1| BSD domain containing protein [Zea mays]	9.19882
Unigene_4646	DAA38070	gi|414587499|tpg|DAA38070.1| TPA: hypothetical protein ZEAMMB73_877949 [Zea mays]	3.46449
Unigene_4647	XP_004984840	gi|514820302|ref|XP_004984840.1| PREDICTED: RNA pseudouridine synthase 5-like [Setaria italica]	2.80743
Unigene_4650	XP_002455052	gi|242051813|ref|XP_002455052.1| hypothetical protein SORBIDRAFT_03g003620 [Sorghum bicolor] >gi|241927027|gb|EES00172.1| hypothetical protein SORBIDRAFT_03g003620 [Sorghum bicolor]	7.52631
Unigene_4654	XP_002455992	gi|242053693|ref|XP_002455992.1| hypothetical protein SORBIDRAFT_03g028630 [Sorghum bicolor] >gi|241927967|gb|EES01112.1| hypothetical protein SORBIDRAFT_03g028630 [Sorghum bicolor]	66.4677
Unigene_4656	DAA50757	gi|414872200|tpg|DAA50757.1| TPA: hypothetical protein ZEAMMB73_168428 [Zea mays]	24.9104
Unigene_4658	EMT02319	gi|475469520|gb|EMT02319.1| hypothetical protein F775_08400 [Aegilops tauschii]	111.857
Unigene_4659	AAC36118	gi|3617980|gb|AAC36118.1| soluble acid invertase [Saccharum hybrid cultivar H65-7052]	24.1918
Unigene_4661	NP_001142326	gi|226533246|ref|NP_001142326.1| uncharacterized protein LOC100274496 [Zea mays] >gi|350538767|ref|NP_001232827.1| ATP binding protein [Zea mays] >gi|194708218|gb|ACF88193.1| unknown [Zea mays] >gi|195654319|gb|ACG46627.1| ATP binding protein [Zea mays] >gi|223943799|gb|ACN25983.1| unknown [Zea mays] >gi|414871813|tpg|DAA50370.1| TPA: putative protein kinase superfamily protein isoform 1 [Zea may…	122.935
Unigene_4664	ACR35704	gi|238009338|gb|ACR35704.1| unknown [Zea mays] >gi|413952215|gb|AFW84864.1| hypothetical protein ZEAMMB73_247218 [Zea mays]	40.4794
Unigene_4665	XP_002464213	gi|242033637|ref|XP_002464213.1| hypothetical protein SORBIDRAFT_01g014210 [Sorghum bicolor] >gi|241918067|gb|EER91211.1| hypothetical protein SORBIDRAFT_01g014210 [Sorghum bicolor]	2.39523
Unigene_4669	AFW76785	gi|413944136|gb|AFW76785.1| hypothetical protein ZEAMMB73_600029 [Zea mays]	8.62284
Unigene_4670	ACF80283	gi|194692398|gb|ACF80283.1| unknown [Zea mays] >gi|413924525|gb|AFW64457.1| phosphoglycerate mutase [Zea mays]	4.25154
Unigene_4672	DAA60504	gi|414884490|tpg|DAA60504.1| TPA: hypothetical protein ZEAMMB73_789247 [Zea mays]	3.59285
Unigene_4674	XP_002464839	gi|242034889|ref|XP_002464839.1| hypothetical protein SORBIDRAFT_01g027420 [Sorghum bicolor] >gi|241918693|gb|EER91837.1| hypothetical protein SORBIDRAFT_01g027420 [Sorghum bicolor]	12.4552
Unigene_4678	XP_004984372	gi|514819350|ref|XP_004984372.1| PREDICTED: tubby-like F-box protein 6-like isoform X1 [Setaria italica] >gi|514819352|ref|XP_004984373.1| PREDICTED: tubby-like F-box protein 6-like isoform X2 [Setaria italica] >gi|514819354|ref|XP_004984374.1| PREDICTED: tubby-like F-box protein 6-like isoform X3 [Setaria italica] >gi|514819356|ref|XP_004984375.1| PREDICTED: tubby-like F-box protein 6-like isofo…	21.4907
Unigene_4679	AFW65956	gi|413926024|gb|AFW65956.1| hypothetical protein ZEAMMB73_425062 [Zea mays]	6.30313
Unigene_4682	XP_002452819	gi|242063060|ref|XP_002452819.1| hypothetical protein SORBIDRAFT_04g033170 [Sorghum bicolor] >gi|241932650|gb|EES05795.1| hypothetical protein SORBIDRAFT_04g033170 [Sorghum bicolor]	11.1055
Unigene_4683	XP_002448199	gi|242076526|ref|XP_002448199.1| hypothetical protein SORBIDRAFT_06g022880 [Sorghum bicolor] >gi|241939382|gb|EES12527.1| hypothetical protein SORBIDRAFT_06g022880 [Sorghum bicolor]	30.6752
Unigene_4685	NP_001146262	gi|226528262|ref|NP_001146262.1| uncharacterized protein LOC100279836 [Zea mays] >gi|219886447|gb|ACL53598.1| unknown [Zea mays]	17.0485
Unigene_4686	NP_001067445	gi|115484603|ref|NP_001067445.1| Os11g0202200 [Oryza sativa Japonica Group] >gi|108864102|gb|ABA91918.2| F-box domain containing protein, expressed [Oryza sativa Japonica Group] >gi|113644667|dbj|BAF27808.1| Os11g0202200 [Oryza sativa Japonica Group] >gi|215678652|dbj|BAG92307.1| unnamed protein product [Oryza sativa Japonica Group]	3.72185
Unigene_4687	XP_002441039	gi|242090413|ref|XP_002441039.1| hypothetical protein SORBIDRAFT_09g019230 [Sorghum bicolor] >gi|241946324|gb|EES19469.1| hypothetical protein SORBIDRAFT_09g019230 [Sorghum bicolor]	13.0865
Unigene_4690	XP_002455080	gi|242051869|ref|XP_002455080.1| hypothetical protein SORBIDRAFT_03g003980 [Sorghum bicolor] >gi|241927055|gb|EES00200.1| hypothetical protein SORBIDRAFT_03g003980 [Sorghum bicolor]	11.2856
Unigene_4691	XP_002455326	gi|242052361|ref|XP_002455326.1| hypothetical protein SORBIDRAFT_03g008430 [Sorghum bicolor] >gi|241927301|gb|EES00446.1| hypothetical protein SORBIDRAFT_03g008430 [Sorghum bicolor]	8.04399
Unigene_4694	XP_002439470	gi|242087275|ref|XP_002439470.1| hypothetical protein SORBIDRAFT_09g007290 [Sorghum bicolor] >gi|241944755|gb|EES17900.1| hypothetical protein SORBIDRAFT_09g007290 [Sorghum bicolor]	8.10402
Unigene_4695	XP_002448274	gi|242076676|ref|XP_002448274.1| hypothetical protein SORBIDRAFT_06g024280 [Sorghum bicolor] >gi|241939457|gb|EES12602.1| hypothetical protein SORBIDRAFT_06g024280 [Sorghum bicolor]	6.00298
Unigene_4698	DAA56003	gi|414878872|tpg|DAA56003.1| TPA: putative HLH DNA-binding domain superfamily protein [Zea mays]	6.00298
Unigene_4700	XP_004962305	gi|514751261|ref|XP_004962305.1| PREDICTED: LOW QUALITY PROTEIN: beta-glucosidase 22-like [Setaria italica]	13.8669
Unigene_4701	XP_002438844	gi|242096708|ref|XP_002438844.1| hypothetical protein SORBIDRAFT_10g027110 [Sorghum bicolor] >gi|241917067|gb|EER90211.1| hypothetical protein SORBIDRAFT_10g027110 [Sorghum bicolor]	225.131
Unigene_4702	XP_004953483	gi|514716392|ref|XP_004953483.1| PREDICTED: UPF0160 protein MYG1, mitochondrial-like [Setaria italica]	13.2395
Unigene_4704	XP_002444325	gi|242079113|ref|XP_002444325.1| hypothetical protein SORBIDRAFT_07g020180 [Sorghum bicolor] >gi|241940675|gb|EES13820.1| hypothetical protein SORBIDRAFT_07g020180 [Sorghum bicolor]	31.8951
Unigene_4706	XP_004960201	gi|514742671|ref|XP_004960201.1| PREDICTED: protein bassoon-like [Setaria italica]	35.5059
Unigene_4707	XP_002453193	gi|242063808|ref|XP_002453193.1| hypothetical protein SORBIDRAFT_04g001440 [Sorghum bicolor] >gi|241933024|gb|EES06169.1| hypothetical protein SORBIDRAFT_04g001440 [Sorghum bicolor]	42.0655
Unigene_4708	XP_004958423	gi|514736487|ref|XP_004958423.1| PREDICTED: uncharacterized protein LOC101775891 [Setaria italica]	7.82333
Unigene_4710	AFW78682	gi|413946033|gb|AFW78682.1| hypothetical protein ZEAMMB73_199573 [Zea mays]	11.9155
Unigene_4713	XP_002452589	gi|242062600|ref|XP_002452589.1| hypothetical protein SORBIDRAFT_04g028610 [Sorghum bicolor] >gi|241932420|gb|EES05565.1| hypothetical protein SORBIDRAFT_04g028610 [Sorghum bicolor]	18.5955
Unigene_4721	XP_002444321	gi|242079105|ref|XP_002444321.1| hypothetical protein SORBIDRAFT_07g020120 [Sorghum bicolor] >gi|241940671|gb|EES13816.1| hypothetical protein SORBIDRAFT_07g020120 [Sorghum bicolor]	13.2395
Unigene_4724	XP_002449446	gi|242068339|ref|XP_002449446.1| hypothetical protein SORBIDRAFT_05g012520 [Sorghum bicolor] >gi|241935289|gb|EES08434.1| hypothetical protein SORBIDRAFT_05g012520 [Sorghum bicolor]	3.00897
Unigene_4725	XP_002454536	gi|242066494|ref|XP_002454536.1| hypothetical protein SORBIDRAFT_04g032930 [Sorghum bicolor] >gi|241934367|gb|EES07512.1| hypothetical protein SORBIDRAFT_04g032930 [Sorghum bicolor]	6.19849
Unigene_4729	XP_002447077	gi|242074282|ref|XP_002447077.1| hypothetical protein SORBIDRAFT_06g028160 [Sorghum bicolor] >gi|241938260|gb|EES11405.1| hypothetical protein SORBIDRAFT_06g028160 [Sorghum bicolor]	100.932
Unigene_4732	DAA57329	gi|414880198|tpg|DAA57329.1| TPA: putative HLH DNA-binding domain superfamily protein [Zea mays]	10.0751
Unigene_4733	XP_004957826	gi|514734052|ref|XP_004957826.1| PREDICTED: rab3 GTPase-activating protein catalytic subUnit-like isoform X3 [Setaria italica]	12.9106
Unigene_4734	NP_001149624	gi|226503461|ref|NP_001149624.1| methionine aminopeptidase 1A [Zea mays] >gi|195628586|gb|ACG36123.1| methionine aminopeptidase 1A [Zea mays]	28.6567
Unigene_4745	NP_001136977	gi|219363655|ref|NP_001136977.1| uncharacterized protein LOC100217137 [Zea mays] >gi|194697832|gb|ACF83000.1| unknown [Zea mays] >gi|413937019|gb|AFW71570.1| hypothetical protein ZEAMMB73_885155 [Zea mays]	8.02388
Unigene_4746	XP_002463440	gi|242051392|ref|XP_002463440.1| hypothetical protein SORBIDRAFT_02g043840 [Sorghum bicolor] >gi|241926817|gb|EER99961.1| hypothetical protein SORBIDRAFT_02g043840 [Sorghum bicolor]	118.422
Unigene_4750	ACG38232	gi|195637528|gb|ACG38232.1| ubiquitin thioesterase otubain-like protein [Zea mays] >gi|219886043|gb|ACL53396.1| unknown [Zea mays] >gi|413921699|gb|AFW61631.1| Ubiquitin thioesterase otubain-like protein [Zea mays]	32.3574
Unigene_4751	ACF86181	gi|194704194|gb|ACF86181.1| unknown [Zea mays] >gi|194707792|gb|ACF87980.1| unknown [Zea mays]	19.9588
Unigene_4753	NP_001147451	gi|226504044|ref|NP_001147451.1| amidophosphoribosyltransferase [Zea mays] >gi|195611498|gb|ACG27579.1| amidophosphoribosyltransferase [Zea mays]	20.0193
Unigene_4754	XP_002467591	gi|242040393|ref|XP_002467591.1| hypothetical protein SORBIDRAFT_01g030680 [Sorghum bicolor] >gi|241921445|gb|EER94589.1| hypothetical protein SORBIDRAFT_01g030680 [Sorghum bicolor]	54.6749
Unigene_4755	DAA57921	gi|414880790|tpg|DAA57921.1| TPA: hypothetical protein ZEAMMB73_969753 [Zea mays]	12.4591
Unigene_4759	NP_001168903	gi|293332415|ref|NP_001168903.1| uncharacterized protein LOC100382709 [Zea mays] >gi|223973601|gb|ACN30988.1| unknown [Zea mays] >gi|414885699|tpg|DAA61713.1| TPA: hypothetical protein ZEAMMB73_567111 [Zea mays]	9.07217
Unigene_4761	XP_002463886	gi|242032983|ref|XP_002463886.1| hypothetical protein SORBIDRAFT_01g008310 [Sorghum bicolor] >gi|241917740|gb|EER90884.1| hypothetical protein SORBIDRAFT_01g008310 [Sorghum bicolor]	2.60069
Unigene_4762	XP_004972480	gi|514792056|ref|XP_004972480.1| PREDICTED: uncharacterized acetyltransferase At3g50280-like [Setaria italica]	4.35464
Unigene_4763	NP_001183025	gi|308081544|ref|NP_001183025.1| hypothetical protein [Zea mays] >gi|238008836|gb|ACR35453.1| unknown [Zea mays] >gi|414867260|tpg|DAA45817.1| TPA: hypothetical protein ZEAMMB73_136885 [Zea mays]	4.29416
Unigene_4768	XP_002450415	gi|242070277|ref|XP_002450415.1| hypothetical protein SORBIDRAFT_05g004940 [Sorghum bicolor] >gi|241936258|gb|EES09403.1| hypothetical protein SORBIDRAFT_05g004940 [Sorghum bicolor]	6.91217
Unigene_4780	XP_002448524	gi|242077176|ref|XP_002448524.1| hypothetical protein SORBIDRAFT_06g028380 [Sorghum bicolor] >gi|241939707|gb|EES12852.1| hypothetical protein SORBIDRAFT_06g028380 [Sorghum bicolor]	5.88141
Unigene_4781	ACG47999	gi|195657063|gb|ACG47999.1| 2,3-bisphosphoglycerate-dependent phosphoglycerate mutase [Zea mays]	4.85065
Unigene_4784	XP_002454070	gi|242065562|ref|XP_002454070.1| hypothetical protein SORBIDRAFT_04g024170 [Sorghum bicolor] >gi|241933901|gb|EES07046.1| hypothetical protein SORBIDRAFT_04g024170 [Sorghum bicolor]	5.51761
Unigene_4786	XP_002437913	gi|242094846|ref|XP_002437913.1| hypothetical protein SORBIDRAFT_10g004710 [Sorghum bicolor] >gi|241916136|gb|EER89280.1| hypothetical protein SORBIDRAFT_10g004710 [Sorghum bicolor]	9.1556
Unigene_4788	XP_002447121	gi|242074370|ref|XP_002447121.1| hypothetical protein SORBIDRAFT_06g029020 [Sorghum bicolor] >gi|241938304|gb|EES11449.1| hypothetical protein SORBIDRAFT_06g029020 [Sorghum bicolor]	381.978
Unigene_4789	XP_003060964	gi|303283346|ref|XP_003060964.1| predicted protein [Micromonas pusilla CCMP1545] >gi|226457315|gb|EEH54614.1| predicted protein [Micromonas pusilla CCMP1545]	533.152
Unigene_4792	XP_002465543	gi|242036297|ref|XP_002465543.1| hypothetical protein SORBIDRAFT_01g040850 [Sorghum bicolor] >gi|241919397|gb|EER92541.1| hypothetical protein SORBIDRAFT_01g040850 [Sorghum bicolor]	4.74129
Unigene_4794	NP_001148080	gi|226503687|ref|NP_001148080.1| 6-phosphofructokinase 2 [Zea mays] >gi|195615676|gb|ACG29668.1| 6-phosphofructokinase 2 [Zea mays]	5.59229
Unigene_4798	XP_002466738	gi|242038687|ref|XP_002466738.1| hypothetical protein SORBIDRAFT_01g013215 [Sorghum bicolor] >gi|241920592|gb|EER93736.1| hypothetical protein SORBIDRAFT_01g013215 [Sorghum bicolor]	11.8532
Unigene_4799	XP_002464100	gi|242033411|ref|XP_002464100.1| hypothetical protein SORBIDRAFT_01g012320 [Sorghum bicolor] >gi|241917954|gb|EER91098.1| hypothetical protein SORBIDRAFT_01g012320 [Sorghum bicolor]	38.8421
Unigene_4806	ACN26394	gi|223944621|gb|ACN26394.1| unknown [Zea mays] >gi|413953483|gb|AFW86132.1| superoxide dismutase [Zea mays]	6.74723
Unigene_4808	XP_002445670	gi|242081803|ref|XP_002445670.1| hypothetical protein SORBIDRAFT_07g023920 [Sorghum bicolor] >gi|126893|sp|P17606.1|MDHP1_SORBI RecName: Full=Malate dehydrogenase [NADP] 1, chloroplastic; AltName: Full=NADP-MDH-1; Flags: Precursor >gi|170158|gb|AAA34047.1| NADP-malate dehydrogenase [Sorghum bicolor] >gi|241942020|gb|EES15165.1| hypothetical protein SORBIDRAFT_07g023920 [Sorghum bicolor]	501.957
Unigene_4814	ACG45192	gi|195651449|gb|ACG45192.1| bifunctional 3-phosphoadenosine 5-phosphosulfate synthetase [Zea mays]	322.978
Unigene_4815	XP_002447374	gi|242074876|ref|XP_002447374.1| hypothetical protein SORBIDRAFT_06g033940 [Sorghum bicolor] >gi|241938557|gb|EES11702.1| hypothetical protein SORBIDRAFT_06g033940 [Sorghum bicolor]	12.6144
Unigene_4817	XP_002468319	gi|242041849|ref|XP_002468319.1| hypothetical protein SORBIDRAFT_01g043740 [Sorghum bicolor] >gi|241922173|gb|EER95317.1| hypothetical protein SORBIDRAFT_01g043740 [Sorghum bicolor]	9.26278
Unigene_4822	XP_002454772	gi|242066966|ref|XP_002454772.1| hypothetical protein SORBIDRAFT_04g037060 [Sorghum bicolor] >gi|241934603|gb|EES07748.1| hypothetical protein SORBIDRAFT_04g037060 [Sorghum bicolor]	3.96106
Unigene_4824	XP_004974418	gi|514798959|ref|XP_004974418.1| PREDICTED: reticuline oxidase-like [Setaria italica]	7.00802
Unigene_4826	NP_001142100	gi|226502058|ref|NP_001142100.1| malate dehydrogenase2 [Zea mays] >gi|194707114|gb|ACF87641.1| unknown [Zea mays] >gi|413946626|gb|AFW79275.1| malate dehydrogenase2 [Zea mays]	93.6565
Unigene_4827	XP_002464874	gi|242034959|ref|XP_002464874.1| hypothetical protein SORBIDRAFT_01g028020 [Sorghum bicolor] >gi|241918728|gb|EER91872.1| hypothetical protein SORBIDRAFT_01g028020 [Sorghum bicolor]	30.1802
Unigene_4829	XP_002458413	gi|242058535|ref|XP_002458413.1| hypothetical protein SORBIDRAFT_03g033020 [Sorghum bicolor] >gi|241930388|gb|EES03533.1| hypothetical protein SORBIDRAFT_03g033020 [Sorghum bicolor]	12.5242
Unigene_4831	XP_002446110	gi|242072348|ref|XP_002446110.1| hypothetical protein SORBIDRAFT_06g001870 [Sorghum bicolor] >gi|241937293|gb|EES10438.1| hypothetical protein SORBIDRAFT_06g001870 [Sorghum bicolor]	54.7399
Unigene_4832	XP_002453240	gi|242063902|ref|XP_002453240.1| hypothetical protein SORBIDRAFT_04g002280 [Sorghum bicolor] >gi|241933071|gb|EES06216.1| hypothetical protein SORBIDRAFT_04g002280 [Sorghum bicolor]	30.4857
Unigene_4833	XP_004958858	gi|514737439|ref|XP_004958858.1| PREDICTED: uncharacterized protein LOC101779421 [Setaria italica]	4.94858
Unigene_4834	ACN28023	gi|223947879|gb|ACN28023.1| unknown [Zea mays] >gi|223950327|gb|ACN29247.1| unknown [Zea mays] >gi|238014416|gb|ACR38243.1| unknown [Zea mays] >gi|414881911|tpg|DAA59042.1| TPA: putative heat shock protein DnaJ, N-terminal with domain of unknown function (DUF1977) isoform 1 [Zea mays] >gi|414881912|tpg|DAA59043.1| TPA: putative heat shock protein DnaJ, N-terminal with domain of unknown function (…	62.8653
Unigene_4837	XP_002454277	gi|242065976|ref|XP_002454277.1| hypothetical protein SORBIDRAFT_04g027840 [Sorghum bicolor] >gi|241934108|gb|EES07253.1| hypothetical protein SORBIDRAFT_04g027840 [Sorghum bicolor]	4.64311
Unigene_4838	AAN52840	gi|37359311|gb|AAN52840.1| SPO11-1C [Oryza sativa Japonica Group] >gi|37359315|gb|AAN52842.1| SPO11-1D [Oryza sativa Japonica Group]	1.34406
Unigene_4841	NP_001151894	gi|226529660|ref|NP_001151894.1| secondary cell wall-related glycosyltransferase family 47 [Zea mays] >gi|195650683|gb|ACG44809.1| secondary cell wall-related glycosyltransferase family 47 [Zea mays]	7.27014
Unigene_4843	XP_002444747	gi|242079957|ref|XP_002444747.1| hypothetical protein SORBIDRAFT_07g027100 [Sorghum bicolor] >gi|241941097|gb|EES14242.1| hypothetical protein SORBIDRAFT_07g027100 [Sorghum bicolor]	3.97108
Unigene_4844	XP_002453027	gi|242063476|ref|XP_002453027.1| hypothetical protein SORBIDRAFT_04g036980 [Sorghum bicolor] >gi|241932858|gb|EES06003.1| hypothetical protein SORBIDRAFT_04g036980 [Sorghum bicolor]	7.02576
Unigene_4850	CAE03396	gi|38345323|emb|CAE03396.2| OSJNBa0004N05.20 [Oryza sativa Japonica Group] >gi|222629198|gb|EEE61330.1| hypothetical protein OsJ_15445 [Oryza sativa Japonica Group]	5.37624
Unigene_4854	XP_002445357	gi|242081177|ref|XP_002445357.1| hypothetical protein SORBIDRAFT_07g012110 [Sorghum bicolor] >gi|241941707|gb|EES14852.1| hypothetical protein SORBIDRAFT_07g012110 [Sorghum bicolor]	38.6479
Unigene_4857	XP_002439667	gi|242087669|ref|XP_002439667.1| hypothetical protein SORBIDRAFT_09g018240 [Sorghum bicolor] >gi|241944952|gb|EES18097.1| hypothetical protein SORBIDRAFT_09g018240 [Sorghum bicolor]	20.702
Unigene_4858	AAX49358	gi|61656095|gb|AAX49358.1| 1-deoxy-D-xylulose 5-phosphate synthase 2 [Zea mays]	61.7999
Unigene_4859	XP_002464117	gi|242033445|ref|XP_002464117.1| hypothetical protein SORBIDRAFT_01g012610 [Sorghum bicolor] >gi|241917971|gb|EER91115.1| hypothetical protein SORBIDRAFT_01g012610 [Sorghum bicolor]	11.4535
Unigene_4861	XP_002436407	gi|242091834|ref|XP_002436407.1| hypothetical protein SORBIDRAFT_10g001970 [Sorghum bicolor] >gi|241914630|gb|EER87774.1| hypothetical protein SORBIDRAFT_10g001970 [Sorghum bicolor]	5.26738
Unigene_4862	NP_001169690	gi|293333166|ref|NP_001169690.1| putative NAC domain transcription factor superfamily protein [Zea mays] >gi|224030913|gb|ACN34532.1| unknown [Zea mays] >gi|413953607|gb|AFW86256.1| putative NAC domain transcription factor superfamily protein [Zea mays]	5.63488
Unigene_4864	XP_002437334	gi|242093688|ref|XP_002437334.1| hypothetical protein SORBIDRAFT_10g025110 [Sorghum bicolor] >gi|241915557|gb|EER88701.1| hypothetical protein SORBIDRAFT_10g025110 [Sorghum bicolor]	12.2497
Unigene_4866	XP_002437293	gi|242093606|ref|XP_002437293.1| hypothetical protein SORBIDRAFT_10g024350 [Sorghum bicolor] >gi|241915516|gb|EER88660.1| hypothetical protein SORBIDRAFT_10g024350 [Sorghum bicolor]	2.20495
Unigene_4868	EMS51703	gi|473986431|gb|EMS51703.1| Histone deacetylase 6 [Triticum urartu]	18.4971
Unigene_4873	XP_002465576	gi|242036363|ref|XP_002465576.1| hypothetical protein SORBIDRAFT_01g041400 [Sorghum bicolor] >gi|241919430|gb|EER92574.1| hypothetical protein SORBIDRAFT_01g041400 [Sorghum bicolor]	58.2475
Unigene_4878	AFW71761	gi|413937210|gb|AFW71761.1| putative thioredoxin superfamily protein [Zea mays]	8.35101
Unigene_4879	XP_002463581	gi|242032373|ref|XP_002463581.1| hypothetical protein SORBIDRAFT_01g002450 [Sorghum bicolor] >gi|241917435|gb|EER90579.1| hypothetical protein SORBIDRAFT_01g002450 [Sorghum bicolor]	7.92118
Unigene_4880	XP_002467135	gi|242039481|ref|XP_002467135.1| hypothetical protein SORBIDRAFT_01g020190 [Sorghum bicolor] >gi|241920989|gb|EER94133.1| hypothetical protein SORBIDRAFT_01g020190 [Sorghum bicolor]	21.9828
Unigene_4881	NP_001142782	gi|226496339|ref|NP_001142782.1| uncharacterized protein LOC100275144 [Zea mays] >gi|195609522|gb|ACG26591.1| hypothetical protein [Zea mays]	5.21938
Unigene_4889	XP_002437553	gi|242094126|ref|XP_002437553.1| hypothetical protein SORBIDRAFT_10g029250 [Sorghum bicolor] >gi|241915776|gb|EER88920.1| hypothetical protein SORBIDRAFT_10g029250 [Sorghum bicolor]	5.4036
Unigene_4890	AFW86257	gi|413953608|gb|AFW86257.1| putative NAC domain transcription factor superfamily protein [Zea mays]	4.23691
Unigene_4892	XP_002459071	gi|242059851|ref|XP_002459071.1| hypothetical protein SORBIDRAFT_03g045380 [Sorghum bicolor] >gi|241931046|gb|EES04191.1| hypothetical protein SORBIDRAFT_03g045380 [Sorghum bicolor]	3.50006
Unigene_4894	XP_002464776	gi|242034763|ref|XP_002464776.1| hypothetical protein SORBIDRAFT_01g026580 [Sorghum bicolor] >gi|241918630|gb|EER91774.1| hypothetical protein SORBIDRAFT_01g026580 [Sorghum bicolor]	16.2108
Unigene_4895	XP_002445706	gi|242081875|ref|XP_002445706.1| hypothetical protein SORBIDRAFT_07g024480 [Sorghum bicolor] >gi|241942056|gb|EES15201.1| hypothetical protein SORBIDRAFT_07g024480 [Sorghum bicolor]	1.90354
Unigene_4896	XP_002443185	gi|242085520|ref|XP_002443185.1| hypothetical protein SORBIDRAFT_08g014640 [Sorghum bicolor] >gi|241943878|gb|EES17023.1| hypothetical protein SORBIDRAFT_08g014640 [Sorghum bicolor]	23.1495
Unigene_4898	XP_002444396	gi|242079255|ref|XP_002444396.1| hypothetical protein SORBIDRAFT_07g021290 [Sorghum bicolor] >gi|241940746|gb|EES13891.1| hypothetical protein SORBIDRAFT_07g021290 [Sorghum bicolor]	36.3826
Unigene_4899	NP_001176912	gi|297729097|ref|NP_001176912.1| Os12g0299600 [Oryza sativa Japonica Group] >gi|77554714|gb|ABA97510.1| transposon protein, putative, CACTA, En/Spm sub-class [Oryza sativa Japonica Group] >gi|255670242|dbj|BAH95640.1| Os12g0299600 [Oryza sativa Japonica Group]	21.3617
Unigene_4900	XP_002455384	gi|242052477|ref|XP_002455384.1| hypothetical protein SORBIDRAFT_03g009750 [Sorghum bicolor] >gi|241927359|gb|EES00504.1| hypothetical protein SORBIDRAFT_03g009750 [Sorghum bicolor]	7.57202
Unigene_4901	XP_002455957	gi|242053623|ref|XP_002455957.1| hypothetical protein SORBIDRAFT_03g027940 [Sorghum bicolor] >gi|241927932|gb|EES01077.1| hypothetical protein SORBIDRAFT_03g027940 [Sorghum bicolor]	11.0194
Unigene_4902	XP_002453545	gi|242064512|ref|XP_002453545.1| hypothetical protein SORBIDRAFT_04g007750 [Sorghum bicolor] >gi|241933376|gb|EES06521.1| hypothetical protein SORBIDRAFT_04g007750 [Sorghum bicolor]	12.0044
Unigene_4903	NP_001130491	gi|212275398|ref|NP_001130491.1| putative HLH DNA-binding domain superfamily protein [Zea mays] >gi|194689282|gb|ACF78725.1| unknown [Zea mays] >gi|414875632|tpg|DAA52763.1| TPA: putative HLH DNA-binding domain superfamily protein [Zea mays]	91.3567
Unigene_4906	XP_004953548	gi|514716662|ref|XP_004953548.1| PREDICTED: uncharacterized protein LOC101764225 [Setaria italica]	8.74168
Unigene_4907	NP_001151951	gi|226496787|ref|NP_001151951.1| ATP binding protein [Zea mays] >gi|195651309|gb|ACG45122.1| ATP binding protein [Zea mays]	38.0448
Unigene_4908	XP_002452538	gi|242062498|ref|XP_002452538.1| hypothetical protein SORBIDRAFT_04g027610 [Sorghum bicolor] >gi|241932369|gb|EES05514.1| hypothetical protein SORBIDRAFT_04g027610 [Sorghum bicolor]	4.1246
Unigene_4909	XP_002444926	gi|242080315|ref|XP_002444926.1| hypothetical protein SORBIDRAFT_07g001560 [Sorghum bicolor] >gi|241941276|gb|EES14421.1| hypothetical protein SORBIDRAFT_07g001560 [Sorghum bicolor]	14.0359
Unigene_4910	XP_002441112	gi|242090559|ref|XP_002441112.1| hypothetical protein SORBIDRAFT_09g020600 [Sorghum bicolor] >gi|241946397|gb|EES19542.1| hypothetical protein SORBIDRAFT_09g020600 [Sorghum bicolor]	44.8165
Unigene_4918	XP_002447038	gi|242074204|ref|XP_002447038.1| hypothetical protein SORBIDRAFT_06g027360 [Sorghum bicolor] >gi|241938221|gb|EES11366.1| hypothetical protein SORBIDRAFT_06g027360 [Sorghum bicolor]	3.3243
Unigene_4922	XP_002460376	gi|242045010|ref|XP_002460376.1| hypothetical protein SORBIDRAFT_02g027250 [Sorghum bicolor] >gi|241923753|gb|EER96897.1| hypothetical protein SORBIDRAFT_02g027250 [Sorghum bicolor]	186.76
Unigene_4923	NP_001131428	gi|239050531|ref|NP_001131428.2| uncharacterized protein LOC100192758 [Zea mays] >gi|195620524|gb|ACG32092.1| ATP binding protein [Zea mays] >gi|238011256|gb|ACR36663.1| unknown [Zea mays] >gi|238908585|gb|ACF79829.2| unknown [Zea mays] >gi|414868885|tpg|DAA47442.1| TPA: putative protein kinase superfamily protein [Zea mays]	37.5249
Unigene_4926	XP_002438852	gi|242096724|ref|XP_002438852.1| hypothetical protein SORBIDRAFT_10g027240 [Sorghum bicolor] >gi|241917075|gb|EER90219.1| hypothetical protein SORBIDRAFT_10g027240 [Sorghum bicolor]	18.5156
Unigene_4927	XP_002440282	gi|242088899|ref|XP_002440282.1| hypothetical protein SORBIDRAFT_09g028990 [Sorghum bicolor] >gi|241945567|gb|EES18712.1| hypothetical protein SORBIDRAFT_09g028990 [Sorghum bicolor]	18.1453
Unigene_4928	AFW78977	gi|413946328|gb|AFW78977.1| putative CRAL/TRIO domain containing, Sec14p-like phosphatidylinositol transfer family protein [Zea mays]	70.4209
Unigene_4930	XP_002453297	gi|242064016|ref|XP_002453297.1| hypothetical protein SORBIDRAFT_04g003480 [Sorghum bicolor] >gi|241933128|gb|EES06273.1| hypothetical protein SORBIDRAFT_04g003480 [Sorghum bicolor]	41.5983
Unigene_4931	NP_001142010	gi|226529586|ref|NP_001142010.1| uncharacterized protein LOC100274162 [Zea mays] >gi|194706778|gb|ACF87473.1| unknown [Zea mays] >gi|413945545|gb|AFW78194.1| hypothetical protein ZEAMMB73_373816 [Zea mays]	36.5991
Unigene_4934	NP_001170333	gi|293335353|ref|NP_001170333.1| uncharacterized protein LOC100384304 [Zea mays] >gi|224030955|gb|ACN34553.1| unknown [Zea mays] >gi|224035157|gb|ACN36654.1| unknown [Zea mays] >gi|413937197|gb|AFW71748.1| hypothetical protein ZEAMMB73_342555 [Zea mays]	21.5398
Unigene_4938	AFW69014	gi|413934463|gb|AFW69014.1| hypothetical protein ZEAMMB73_639450 [Zea mays]	4.19686
Unigene_4940	NP_001050856	gi|115454511|ref|NP_001050856.1| Os03g0668000 [Oryza sativa Japonica Group] >gi|31126721|gb|AAP44643.1| unknown protein [Oryza sativa Japonica Group] >gi|108710294|gb|ABF98089.1| F-box domain containing protein, expressed [Oryza sativa Japonica Group] >gi|113549327|dbj|BAF12770.1| Os03g0668000 [Oryza sativa Japonica Group] >gi|215767147|dbj|BAG99375.1| unnamed protein product [Oryza sativa Japoni…	5.24608
Unigene_4945	AFW59014	gi|413919082|gb|AFW59014.1| hypothetical protein ZEAMMB73_052021 [Zea mays]	51.9053
Unigene_4949	XP_002466938	gi|242039087|ref|XP_002466938.1| hypothetical protein SORBIDRAFT_01g017070 [Sorghum bicolor] >gi|241920792|gb|EER93936.1| hypothetical protein SORBIDRAFT_01g017070 [Sorghum bicolor]	22.4613
Unigene_4950	ACF83344	gi|194698520|gb|ACF83344.1| unknown [Zea mays] >gi|413949941|gb|AFW82590.1| hypothetical protein ZEAMMB73_981121 [Zea mays]	4.20763
Unigene_4952	ACF82562	gi|194696956|gb|ACF82562.1| unknown [Zea mays] >gi|413957085|gb|AFW89734.1| selenium-binding protein-like protein [Zea mays]	12.1897
Unigene_4955	AFW82026	gi|413949377|gb|AFW82026.1| hypothetical protein ZEAMMB73_390698 [Zea mays]	5.44516
Unigene_4957	XP_004970963	gi|514785942|ref|XP_004970963.1| PREDICTED: uncharacterized protein LOC101755303 [Setaria italica]	4.82639
Unigene_4958	XP_004954540	gi|514720657|ref|XP_004954540.1| PREDICTED: epimerase family protein SDR39U1-like isoform X1 [Setaria italica]	34.7748
Unigene_4961	NP_001131588	gi|212722608|ref|NP_001131588.1| uncharacterized protein LOC100192934 [Zea mays] >gi|194691944|gb|ACF80056.1| unknown [Zea mays]	21.6569
Unigene_4962	XP_002441742	gi|242082634|ref|XP_002441742.1| hypothetical protein SORBIDRAFT_08g001600 [Sorghum bicolor] >gi|241942435|gb|EES15580.1| hypothetical protein SORBIDRAFT_08g001600 [Sorghum bicolor]	7.85836
Unigene_4963	XP_002463405	gi|242051322|ref|XP_002463405.1| hypothetical protein SORBIDRAFT_02g043290 [Sorghum bicolor] >gi|241926782|gb|EER99926.1| hypothetical protein SORBIDRAFT_02g043290 [Sorghum bicolor]	9.21965
Unigene_4965	XP_003576427	gi|357153361|ref|XP_003576427.1| PREDICTED: clavaminate synthase-like protein At3g21360-like [Brachypodium distachyon]	3.77449
Unigene_4967	XP_002467230	gi|242039671|ref|XP_002467230.1| hypothetical protein SORBIDRAFT_01g021710 [Sorghum bicolor] >gi|241921084|gb|EER94228.1| hypothetical protein SORBIDRAFT_01g021710 [Sorghum bicolor]	1.48504
Unigene_4968	AAX95214	gi|62733097|gb|AAX95214.1| hypothetical protein LOC_Os11g08730 [Oryza sativa Japonica Group] >gi|62733955|gb|AAX96064.1| hypothetical protein LOC_Os11g08890 [Oryza sativa Japonica Group] >gi|77549064|gb|ABA91861.1| hypothetical protein LOC_Os11g08729 [Oryza sativa Japonica Group] >gi|77549095|gb|ABA91892.1| hypothetical protein LOC_Os11g08889 [Oryza sativa Japonica Group]	4.76452
Unigene_4971	XP_002437233	gi|242093486|ref|XP_002437233.1| hypothetical protein SORBIDRAFT_10g023280 [Sorghum bicolor] >gi|241915456|gb|EER88600.1| hypothetical protein SORBIDRAFT_10g023280 [Sorghum bicolor]	40.6956
Unigene_4974	XP_002462688	gi|242049888|ref|XP_002462688.1| hypothetical protein SORBIDRAFT_02g030280 [Sorghum bicolor] >gi|241926065|gb|EER99209.1| hypothetical protein SORBIDRAFT_02g030280 [Sorghum bicolor]	25.4347
Unigene_4975	XP_002451320	gi|242072087|ref|XP_002451320.1| hypothetical protein SORBIDRAFT_05g027690 [Sorghum bicolor] >gi|241937163|gb|EES10308.1| hypothetical protein SORBIDRAFT_05g027690 [Sorghum bicolor]	21.6505
Unigene_4978	XP_002452180	gi|242061782|ref|XP_002452180.1| hypothetical protein SORBIDRAFT_04g021240 [Sorghum bicolor] >gi|241932011|gb|EES05156.1| hypothetical protein SORBIDRAFT_04g021240 [Sorghum bicolor]	76.9245
Unigene_4980	XP_002454244	gi|242065910|ref|XP_002454244.1| hypothetical protein SORBIDRAFT_04g027440 [Sorghum bicolor] >gi|241934075|gb|EES07220.1| hypothetical protein SORBIDRAFT_04g027440 [Sorghum bicolor]	49.8769
Unigene_4981	XP_002462709	gi|242049930|ref|XP_002462709.1| hypothetical protein SORBIDRAFT_02g030640 [Sorghum bicolor] >gi|241926086|gb|EER99230.1| hypothetical protein SORBIDRAFT_02g030640 [Sorghum bicolor]	12.2831
Unigene_4982	DAA50742	gi|414872185|tpg|DAA50742.1| TPA: hypothetical protein ZEAMMB73_704527 [Zea mays]	3.9703
Unigene_4984	NP_001168971	gi|293331489|ref|NP_001168971.1| uncharacterized protein LOC100382798 [Zea mays] >gi|242054075|ref|XP_002456183.1| hypothetical protein SORBIDRAFT_03g031760 [Sorghum bicolor] >gi|223974161|gb|ACN31268.1| unknown [Zea mays] >gi|241928158|gb|EES01303.1| hypothetical protein SORBIDRAFT_03g031760 [Sorghum bicolor]	54.6536
Unigene_4987	XP_002461274	gi|242047056|ref|XP_002461274.1| hypothetical protein SORBIDRAFT_02g043920 [Sorghum bicolor] >gi|241924651|gb|EER97795.1| hypothetical protein SORBIDRAFT_02g043920 [Sorghum bicolor]	2.23329
Unigene_4989	XP_002461195	gi|242046898|ref|XP_002461195.1| hypothetical protein SORBIDRAFT_02g042690 [Sorghum bicolor] >gi|241924572|gb|EER97716.1| hypothetical protein SORBIDRAFT_02g042690 [Sorghum bicolor]	3.04759
Unigene_4992	DAA43118	gi|414864561|tpg|DAA43118.1| TPA: hypothetical protein ZEAMMB73_030432 [Zea mays] >gi|414864562|tpg|DAA43119.1| TPA: hypothetical protein ZEAMMB73_030432 [Zea mays]	36.0736
Unigene_4993	XP_004962596	gi|514752545|ref|XP_004962596.1| PREDICTED: alpha/beta hydrolase domain-containing protein 17B-like [Setaria italica]	21.3954
Unigene_4994	NP_001145761	gi|226503497|ref|NP_001145761.1| uncharacterized protein LOC100279268 [Zea mays] >gi|219884331|gb|ACL52540.1| unknown [Zea mays]	34.2077
Unigene_4997	XP_002464412	gi|242034035|ref|XP_002464412.1| hypothetical protein SORBIDRAFT_01g017760 [Sorghum bicolor] >gi|241918266|gb|EER91410.1| hypothetical protein SORBIDRAFT_01g017760 [Sorghum bicolor]	12.0038
Unigene_5002	XP_002446841	gi|242073810|ref|XP_002446841.1| hypothetical protein SORBIDRAFT_06g023500 [Sorghum bicolor] >gi|241938024|gb|EES11169.1| hypothetical protein SORBIDRAFT_06g023500 [Sorghum bicolor]	16.5441
Unigene_5004	XP_002467280	gi|242039771|ref|XP_002467280.1| hypothetical protein SORBIDRAFT_01g022490 [Sorghum bicolor] >gi|241921134|gb|EER94278.1| hypothetical protein SORBIDRAFT_01g022490 [Sorghum bicolor]	21.0844
Unigene_5005	XP_002462341	gi|242049194|ref|XP_002462341.1| hypothetical protein SORBIDRAFT_02g024070 [Sorghum bicolor] >gi|241925718|gb|EER98862.1| hypothetical protein SORBIDRAFT_02g024070 [Sorghum bicolor]	8.894
Unigene_5006	DAA38835	gi|414588264|tpg|DAA38835.1| TPA: hypothetical protein ZEAMMB73_839211 [Zea mays]	96.2791
Unigene_5007	XP_002460839	gi|242045936|ref|XP_002460839.1| hypothetical protein SORBIDRAFT_02g036020 [Sorghum bicolor] >gi|241924216|gb|EER97360.1| hypothetical protein SORBIDRAFT_02g036020 [Sorghum bicolor]	7.71228
Unigene_5010	XP_003577058	gi|357155252|ref|XP_003577058.1| PREDICTED: uncharacterized protein LOC100837604 [Brachypodium distachyon]	3.29638
Unigene_5011	AFW87003	gi|413954354|gb|AFW87003.1| hypothetical protein ZEAMMB73_846695 [Zea mays]	7.77447
Unigene_5012	AFW60756	gi|413920824|gb|AFW60756.1| hypothetical protein ZEAMMB73_863004 [Zea mays]	8.52082
Unigene_5013	XP_004959295	gi|514739088|ref|XP_004959295.1| PREDICTED: uncharacterized protein LOC101755495 [Setaria italica]	2.61222
Unigene_5014	XP_002466600	gi|242038411|ref|XP_002466600.1| hypothetical protein SORBIDRAFT_01g010730 [Sorghum bicolor] >gi|241920454|gb|EER93598.1| hypothetical protein SORBIDRAFT_01g010730 [Sorghum bicolor]	3.10979
Unigene_5015	XP_002448014	gi|242076156|ref|XP_002448014.1| hypothetical protein SORBIDRAFT_06g019660 [Sorghum bicolor] >gi|241939197|gb|EES12342.1| hypothetical protein SORBIDRAFT_06g019660 [Sorghum bicolor]	27.8015
Unigene_5016	ACG30292	gi|195616924|gb|ACG30292.1| coatomer subUnit epsilon [Zea mays] >gi|195623482|gb|ACG33571.1| coatomer subUnit epsilon [Zea mays]	76.563
Unigene_5018	XP_002442392	gi|242083934|ref|XP_002442392.1| hypothetical protein SORBIDRAFT_08g019340 [Sorghum bicolor] >gi|241943085|gb|EES16230.1| hypothetical protein SORBIDRAFT_08g019340 [Sorghum bicolor]	7.65008
Unigene_5019	NP_001141095	gi|226502038|ref|NP_001141095.1| hypothetical protein [Zea mays] >gi|194702608|gb|ACF85388.1| unknown [Zea mays] >gi|238009816|gb|ACR35943.1| unknown [Zea mays] >gi|414876021|tpg|DAA53152.1| TPA: hypothetical protein ZEAMMB73_480801 [Zea mays]	32.6125
Unigene_5024	XP_002451678	gi|242060778|ref|XP_002451678.1| hypothetical protein SORBIDRAFT_04g005760 [Sorghum bicolor] >gi|241931509|gb|EES04654.1| hypothetical protein SORBIDRAFT_04g005760 [Sorghum bicolor]	14.5914
Unigene_5029	XP_002437117	gi|242093254|ref|XP_002437117.1| hypothetical protein SORBIDRAFT_10g021300 [Sorghum bicolor] >gi|241915340|gb|EER88484.1| hypothetical protein SORBIDRAFT_10g021300 [Sorghum bicolor]	9.91468
Unigene_5031	XP_002446566	gi|242073260|ref|XP_002446566.1| hypothetical protein SORBIDRAFT_06g018170 [Sorghum bicolor] >gi|241937749|gb|EES10894.1| hypothetical protein SORBIDRAFT_06g018170 [Sorghum bicolor]	20.0788
Unigene_5034	XP_004963002	gi|514754294|ref|XP_004963002.1| PREDICTED: uncharacterized protein LOC101763637 [Setaria italica]	6.54743
Unigene_5035	XP_002446348	gi|242072824|ref|XP_002446348.1| hypothetical protein SORBIDRAFT_06g014580 [Sorghum bicolor] >gi|241937531|gb|EES10676.1| hypothetical protein SORBIDRAFT_06g014580 [Sorghum bicolor]	2.61897
Unigene_5036	NP_001130641	gi|212275786|ref|NP_001130641.1| uncharacterized protein LOC100191741 [Zea mays] >gi|194689714|gb|ACF78941.1| unknown [Zea mays] >gi|223949241|gb|ACN28704.1| unknown [Zea mays] >gi|414590776|tpg|DAA41347.1| TPA: hypothetical protein ZEAMMB73_984560 [Zea mays] >gi|414590778|tpg|DAA41349.1| TPA: hypothetical protein ZEAMMB73_984560 [Zea mays] >gi|414590782|tpg|DAA41353.1| TPA: hypothetical protein …	12.191
Unigene_5037	ACG31815	gi|195619970|gb|ACG31815.1| vacuolar sorting protein 4b [Zea mays]	52.8278
Unigene_5039	DAA62328	gi|414886314|tpg|DAA62328.1| TPA: hydroxyacylglutathione hydrolase 2 [Zea mays]	91.714
Unigene_5040	ACF84643	gi|194701118|gb|ACF84643.1| unknown [Zea mays] >gi|194708578|gb|ACF88373.1| unknown [Zea mays] >gi|413956208|gb|AFW88857.1| hypothetical protein ZEAMMB73_322976 [Zea mays]	11.1282
Unigene_5041	XP_002455918	gi|242053545|ref|XP_002455918.1| hypothetical protein SORBIDRAFT_03g027250 [Sorghum bicolor] >gi|241927893|gb|EES01038.1| hypothetical protein SORBIDRAFT_03g027250 [Sorghum bicolor]	9.06512
Unigene_5045	XP_002466237	gi|242037685|ref|XP_002466237.1| hypothetical protein SORBIDRAFT_01g004130 [Sorghum bicolor] >gi|241920091|gb|EER93235.1| hypothetical protein SORBIDRAFT_01g004130 [Sorghum bicolor]	67.5195
Unigene_5048	NP_001150628	gi|226494005|ref|NP_001150628.1| maspardin [Zea mays] >gi|195640700|gb|ACG39818.1| maspardin [Zea mays] >gi|223974343|gb|ACN31359.1| unknown [Zea mays]	29.8211
Unigene_5050	XP_002456874	gi|242055457|ref|XP_002456874.1| hypothetical protein SORBIDRAFT_03g044340 [Sorghum bicolor] >gi|241928849|gb|EES01994.1| hypothetical protein SORBIDRAFT_03g044340 [Sorghum bicolor]	33.8848
Unigene_5060	XP_002459490	gi|242043238|ref|XP_002459490.1| hypothetical protein SORBIDRAFT_02g005450 [Sorghum bicolor] >gi|241922867|gb|EER96011.1| hypothetical protein SORBIDRAFT_02g005450 [Sorghum bicolor]	8.56497
Unigene_5063	NP_001146346	gi|226510246|ref|NP_001146346.1| LOC100279924 precursor [Zea mays] >gi|219886723|gb|ACL53736.1| unknown [Zea mays] >gi|414869732|tpg|DAA48289.1| TPA: putative lysM receptor-like kinase [Zea mays]	8.52454
Unigene_5064	XP_002461939	gi|242048386|ref|XP_002461939.1| hypothetical protein SORBIDRAFT_02g010910 [Sorghum bicolor] >gi|14192803|gb|AAK54447.1| cinnamic acid 4-hydroxylase [Sorghum bicolor] >gi|241925316|gb|EER98460.1| hypothetical protein SORBIDRAFT_02g010910 [Sorghum bicolor]	267.771
Unigene_5065	XP_002451604	gi|242060630|ref|XP_002451604.1| hypothetical protein SORBIDRAFT_04g004480 [Sorghum bicolor] >gi|241931435|gb|EES04580.1| hypothetical protein SORBIDRAFT_04g004480 [Sorghum bicolor]	4.63835
Unigene_5066	XP_002444515	gi|242079493|ref|XP_002444515.1| hypothetical protein SORBIDRAFT_07g023110 [Sorghum bicolor] >gi|241940865|gb|EES14010.1| hypothetical protein SORBIDRAFT_07g023110 [Sorghum bicolor]	50.2697
Unigene_5067	XP_002462128	gi|242048764|ref|XP_002462128.1| hypothetical protein SORBIDRAFT_02g019610 [Sorghum bicolor] >gi|241925505|gb|EER98649.1| hypothetical protein SORBIDRAFT_02g019610 [Sorghum bicolor]	28.7076
Unigene_5068	NP_001140791	gi|226529177|ref|NP_001140791.1| uncharacterized protein LOC100272866 [Zea mays] >gi|194701090|gb|ACF84629.1| unknown [Zea mays] >gi|414884328|tpg|DAA60342.1| TPA: hypothetical protein ZEAMMB73_606346 [Zea mays]	106.996
Unigene_5071	XP_002443701	gi|242077865|ref|XP_002443701.1| hypothetical protein SORBIDRAFT_07g000570 [Sorghum bicolor] >gi|241940051|gb|EES13196.1| hypothetical protein SORBIDRAFT_07g000570 [Sorghum bicolor]	18.4907
Unigene_5073	XP_002453675	gi|242064772|ref|XP_002453675.1| hypothetical protein SORBIDRAFT_04g010240 [Sorghum bicolor] >gi|241933506|gb|EES06651.1| hypothetical protein SORBIDRAFT_04g010240 [Sorghum bicolor]	18.1773
Unigene_5077	AFW89258	gi|413956609|gb|AFW89258.1| hypothetical protein ZEAMMB73_782851 [Zea mays]	16.5476
Unigene_5078	XP_002454906	gi|242051521|ref|XP_002454906.1| hypothetical protein SORBIDRAFT_03g001200 [Sorghum bicolor] >gi|241926881|gb|EES00026.1| hypothetical protein SORBIDRAFT_03g001200 [Sorghum bicolor]	4.51299
Unigene_5080	ABA96410	gi|77553614|gb|ABA96410.1| hypothetical protein LOC_Os12g04540 [Oryza sativa Japonica Group] >gi|125578457|gb|EAZ19603.1| hypothetical protein OsJ_35181 [Oryza sativa Japonica Group]	2.8833
Unigene_5082	DAA61317	gi|414885303|tpg|DAA61317.1| TPA: hypothetical protein ZEAMMB73_879621 [Zea mays]	5.01443
Unigene_5084	XP_002326611	gi|224138472|ref|XP_002326611.1| predicted protein [Populus trichocarpa]	2.26237
Unigene_5085	DAA63441	gi|414887427|tpg|DAA63441.1| TPA: hypothetical protein ZEAMMB73_713985 [Zea mays]	371.972
Unigene_5088	XP_002464938	gi|242035087|ref|XP_002464938.1| hypothetical protein SORBIDRAFT_01g029150 [Sorghum bicolor] >gi|241918792|gb|EER91936.1| hypothetical protein SORBIDRAFT_01g029150 [Sorghum bicolor]	22.6237
Unigene_5089	XP_002453371	gi|242064164|ref|XP_002453371.1| hypothetical protein SORBIDRAFT_04g004740 [Sorghum bicolor] >gi|241933202|gb|EES06347.1| hypothetical protein SORBIDRAFT_04g004740 [Sorghum bicolor]	4.90181
Unigene_5091	NP_001170173	gi|293336548|ref|NP_001170173.1| uncharacterized protein LOC100384114 [Zea mays] >gi|224034033|gb|ACN36092.1| unknown [Zea mays]	13.8256
Unigene_5092	AAB51596	gi|1931631|gb|AAB51596.1| glutamate dehydrogenase [Zea mays]	9.80361
Unigene_5094	ACF82519	gi|194696870|gb|ACF82519.1| unknown [Zea mays] >gi|414885400|tpg|DAA61414.1| TPA: hypothetical protein ZEAMMB73_640362 [Zea mays]	8.35821
Unigene_5096	XP_002453032	gi|242063486|ref|XP_002453032.1| hypothetical protein SORBIDRAFT_04g037050 [Sorghum bicolor] >gi|241932863|gb|EES06008.1| hypothetical protein SORBIDRAFT_04g037050 [Sorghum bicolor]	133.103
Unigene_5100	DAA56292	gi|414879161|tpg|DAA56292.1| TPA: peptide transporter PTR2 [Zea mays]	18.1618
Unigene_5105	XP_002445058	gi|242080579|ref|XP_002445058.1| hypothetical protein SORBIDRAFT_07g003450 [Sorghum bicolor] >gi|241941408|gb|EES14553.1| hypothetical protein SORBIDRAFT_07g003450 [Sorghum bicolor]	14.8311
Unigene_5106	NP_001132626	gi|212722770|ref|NP_001132626.1| uncharacterized protein LOC100194100 [Zea mays] >gi|194694932|gb|ACF81550.1| unknown [Zea mays]	6.66143
Unigene_5109	XP_002443433	gi|242086016|ref|XP_002443433.1| hypothetical protein SORBIDRAFT_08g019430 [Sorghum bicolor] >gi|241944126|gb|EES17271.1| hypothetical protein SORBIDRAFT_08g019430 [Sorghum bicolor]	5.09034
Unigene_5113	XP_002459337	gi|242042932|ref|XP_002459337.1| hypothetical protein SORBIDRAFT_02g002750 [Sorghum bicolor] >gi|241922714|gb|EER95858.1| hypothetical protein SORBIDRAFT_02g002750 [Sorghum bicolor]	99.9303
Unigene_5115	NP_001141342	gi|226530177|ref|NP_001141342.1| uncharacterized protein LOC100273433 [Zea mays] >gi|194704100|gb|ACF86134.1| unknown [Zea mays] >gi|195612852|gb|ACG28256.1| plastidic phosphate translocator-like protein1 [Zea mays] >gi|195622466|gb|ACG33063.1| plastidic phosphate translocator-like protein1 [Zea mays] >gi|195636504|gb|ACG37720.1| plastidic phosphate translocator-like protein1 [Zea mays] >gi|41394…	88.5259
Unigene_5117	NP_001149997	gi|226500402|ref|NP_001149997.1| LOC100283624 [Zea mays] >gi|195635941|gb|ACG37439.1| lymphoid organ expressed yellow head virus receptor protein [Zea mays]	32.827
Unigene_5119	XP_002439337	gi|242087009|ref|XP_002439337.1| hypothetical protein SORBIDRAFT_09g004620 [Sorghum bicolor] >gi|241944622|gb|EES17767.1| hypothetical protein SORBIDRAFT_09g004620 [Sorghum bicolor]	44.9245
Unigene_5120	XP_002457214	gi|242056137|ref|XP_002457214.1| hypothetical protein SORBIDRAFT_03g003390 [Sorghum bicolor] >gi|241929189|gb|EES02334.1| hypothetical protein SORBIDRAFT_03g003390 [Sorghum bicolor]	57.022
Unigene_5121	XP_002452985	gi|242063392|ref|XP_002452985.1| hypothetical protein SORBIDRAFT_04g036090 [Sorghum bicolor] >gi|241932816|gb|EES05961.1| hypothetical protein SORBIDRAFT_04g036090 [Sorghum bicolor]	10.5223
Unigene_5122	XP_002465736	gi|242036683|ref|XP_002465736.1| hypothetical protein SORBIDRAFT_01g044690 [Sorghum bicolor] >gi|241919590|gb|EER92734.1| hypothetical protein SORBIDRAFT_01g044690 [Sorghum bicolor]	22.3047
Unigene_5124	XP_002441409	gi|242091153|ref|XP_002441409.1| hypothetical protein SORBIDRAFT_09g026140 [Sorghum bicolor] >gi|241946694|gb|EES19839.1| hypothetical protein SORBIDRAFT_09g026140 [Sorghum bicolor]	16.8231
Unigene_5125	XP_002454890	gi|242051489|ref|XP_002454890.1| hypothetical protein SORBIDRAFT_03g000850 [Sorghum bicolor] >gi|241926865|gb|EES00010.1| hypothetical protein SORBIDRAFT_03g000850 [Sorghum bicolor]	58.2822
Unigene_5127	XP_002458533	gi|242058775|ref|XP_002458533.1| hypothetical protein SORBIDRAFT_03g035300 [Sorghum bicolor] >gi|241930508|gb|EES03653.1| hypothetical protein SORBIDRAFT_03g035300 [Sorghum bicolor]	8.9471
Unigene_5128	XP_002453141	gi|242063704|ref|XP_002453141.1| hypothetical protein SORBIDRAFT_04g000760 [Sorghum bicolor] >gi|241932972|gb|EES06117.1| hypothetical protein SORBIDRAFT_04g000760 [Sorghum bicolor]	14.4288
Unigene_5129	NP_001150965	gi|226510109|ref|NP_001150965.1| NADP-dependent malic enzyme [Zea mays] >gi|195643252|gb|ACG41094.1| NADP-dependent malic enzyme [Zea mays] >gi|413944730|gb|AFW77379.1| malic enzyme [Zea mays]	26.9673
Unigene_5132	XP_002444429	gi|242079321|ref|XP_002444429.1| hypothetical protein SORBIDRAFT_07g021800 [Sorghum bicolor] >gi|241940779|gb|EES13924.1| hypothetical protein SORBIDRAFT_07g021800 [Sorghum bicolor]	14.8068
Unigene_5134	NP_001145492	gi|226529415|ref|NP_001145492.1| uncharacterized protein LOC100278891 [Zea mays] >gi|195657071|gb|ACG48003.1| hypothetical protein [Zea mays]	14.6808
Unigene_5139	XP_002438754	gi|242096528|ref|XP_002438754.1| hypothetical protein SORBIDRAFT_10g025563 [Sorghum bicolor] >gi|241916977|gb|EER90121.1| hypothetical protein SORBIDRAFT_10g025563 [Sorghum bicolor]	23.6909
Unigene_5141	XP_002456726	gi|242055161|ref|XP_002456726.1| hypothetical protein SORBIDRAFT_03g041460 [Sorghum bicolor] >gi|241928701|gb|EES01846.1| hypothetical protein SORBIDRAFT_03g041460 [Sorghum bicolor]	28.8699
Unigene_5142	XP_002452864	gi|242063150|ref|XP_002452864.1| hypothetical protein SORBIDRAFT_04g033820 [Sorghum bicolor] >gi|241932695|gb|EES05840.1| hypothetical protein SORBIDRAFT_04g033820 [Sorghum bicolor]	466.909
Unigene_5143	NP_001150950	gi|226491706|ref|NP_001150950.1| WW domain-containing oxidoreductase [Zea mays] >gi|194699728|gb|ACF83948.1| unknown [Zea mays] >gi|195643176|gb|ACG41056.1| WW domain-containing oxidoreductase [Zea mays] >gi|413926848|gb|AFW66780.1| WW domain-containing oxidoreductase [Zea mays]	9.28639
Unigene_5147	AFW72255	gi|413937704|gb|AFW72255.1| putative integrin-linked protein kinase family protein [Zea mays]	12.3187
Unigene_5148	XP_002461401	gi|242047310|ref|XP_002461401.1| hypothetical protein SORBIDRAFT_02g002040 [Sorghum bicolor] >gi|241924778|gb|EER97922.1| hypothetical protein SORBIDRAFT_02g002040 [Sorghum bicolor]	14.3402
Unigene_5149	XP_002448343	gi|242076814|ref|XP_002448343.1| hypothetical protein SORBIDRAFT_06g025480 [Sorghum bicolor] >gi|241939526|gb|EES12671.1| hypothetical protein SORBIDRAFT_06g025480 [Sorghum bicolor]	23.1212
Unigene_5150	XP_002465368	gi|242035947|ref|XP_002465368.1| hypothetical protein SORBIDRAFT_01g037350 [Sorghum bicolor] >gi|241919222|gb|EER92366.1| hypothetical protein SORBIDRAFT_01g037350 [Sorghum bicolor]	23.5634
Unigene_5151	XP_002457143	gi|242055995|ref|XP_002457143.1| hypothetical protein SORBIDRAFT_03g001910 [Sorghum bicolor] >gi|241929118|gb|EES02263.1| hypothetical protein SORBIDRAFT_03g001910 [Sorghum bicolor]	6.2541
Unigene_5152	XP_002456693	gi|242055095|ref|XP_002456693.1| hypothetical protein SORBIDRAFT_03g040960 [Sorghum bicolor] >gi|241928668|gb|EES01813.1| hypothetical protein SORBIDRAFT_03g040960 [Sorghum bicolor]	4.35892
Unigene_5153	NP_001148699	gi|226509036|ref|NP_001148699.1| tyrosyl-tRNA synthetase [Zea mays] >gi|195621482|gb|ACG32571.1| tyrosyl-tRNA synthetase [Zea mays]	18.8886
Unigene_5157	XP_002437855	gi|242094730|ref|XP_002437855.1| hypothetical protein SORBIDRAFT_10g003810 [Sorghum bicolor] >gi|241916078|gb|EER89222.1| hypothetical protein SORBIDRAFT_10g003810 [Sorghum bicolor]	36.2296
Unigene_5158	XP_002468229	gi|242041669|ref|XP_002468229.1| hypothetical protein SORBIDRAFT_01g042150 [Sorghum bicolor] >gi|241922083|gb|EER95227.1| hypothetical protein SORBIDRAFT_01g042150 [Sorghum bicolor]	246.957
Unigene_5159	NP_001132159	gi|212721916|ref|NP_001132159.1| uncharacterized protein LOC100193580 [Zea mays] >gi|194689260|gb|ACF78714.1| unknown [Zea mays] >gi|194691676|gb|ACF79922.1| unknown [Zea mays] >gi|194693604|gb|ACF80886.1| unknown [Zea mays] >gi|195643822|gb|ACG41379.1| dihydroflavonol-4-reductase [Zea mays] >gi|223950143|gb|ACN29155.1| unknown [Zea mays] >gi|224028665|gb|ACN33408.1| unknown [Zea mays] >gi|414867…	73.156
Unigene_5160	XP_002465670	gi|242036551|ref|XP_002465670.1| hypothetical protein SORBIDRAFT_01g043450 [Sorghum bicolor] >gi|241919524|gb|EER92668.1| hypothetical protein SORBIDRAFT_01g043450 [Sorghum bicolor]	41.36
Unigene_5166	XP_002455489	gi|242052687|ref|XP_002455489.1| hypothetical protein SORBIDRAFT_03g011800 [Sorghum bicolor] >gi|241927464|gb|EES00609.1| hypothetical protein SORBIDRAFT_03g011800 [Sorghum bicolor]	13.0477
Unigene_5170	NP_001169041	gi|293331473|ref|NP_001169041.1| LOC100382879 [Zea mays] >gi|223974635|gb|ACN31505.1| unknown [Zea mays] >gi|407232620|gb|AFT82652.1| C3H5 C3H type transcription factor, partial [Zea mays subsp. mays] >gi|413953830|gb|AFW86479.1| putative RING zinc finger domain superfamily protein isoform 1 [Zea mays] >gi|413953831|gb|AFW86480.1| putative RING zinc finger domain superfamily protein isoform 2 [Ze…	19.1916
Unigene_5172	XP_002466125	gi|242037461|ref|XP_002466125.1| hypothetical protein SORBIDRAFT_01g001880 [Sorghum bicolor] >gi|241919979|gb|EER93123.1| hypothetical protein SORBIDRAFT_01g001880 [Sorghum bicolor]	15.2646
Unigene_5175	DAA42455	gi|414591884|tpg|DAA42455.1| TPA: hypothetical protein ZEAMMB73_584107 [Zea mays]	7.7273
Unigene_5177	XP_002458693	gi|242059095|ref|XP_002458693.1| hypothetical protein SORBIDRAFT_03g038360 [Sorghum bicolor] >gi|241930668|gb|EES03813.1| hypothetical protein SORBIDRAFT_03g038360 [Sorghum bicolor]	92.7276
Unigene_5179	NP_001151204	gi|226503397|ref|NP_001151204.1| quinone oxidoreductase-like protein At1g23740 [Zea mays] >gi|195644996|gb|ACG41966.1| quinone oxidoreductase-like protein At1g23740 [Zea mays] >gi|414870595|tpg|DAA49152.1| TPA: quinone oxidoreductase-like protein At1g23740 [Zea mays]	83.7633
Unigene_5181	XP_004970128	gi|514782576|ref|XP_004970128.1| PREDICTED: uncharacterized protein LOC101772174 [Setaria italica]	32.8957
Unigene_5183	XP_002489227	gi|253761704|ref|XP_002489227.1| hypothetical protein SORBIDRAFT_0012s019870 [Sorghum bicolor] >gi|241947087|gb|EES20232.1| hypothetical protein SORBIDRAFT_0012s019870 [Sorghum bicolor]	8.50969
Unigene_5184	XP_002466341	gi|242037893|ref|XP_002466341.1| hypothetical protein SORBIDRAFT_01g005960 [Sorghum bicolor] >gi|241920195|gb|EER93339.1| hypothetical protein SORBIDRAFT_01g005960 [Sorghum bicolor]	65.0928
Unigene_5185	DAA48476	gi|552572575|tpg|DAA48476.2| TPA: hypothetical protein ZEAMMB73_768212 [Zea mays]	20.2582
Unigene_5186	NP_001168154	gi|293333668|ref|NP_001168154.1| uncharacterized protein LOC100381905 [Zea mays] >gi|223946351|gb|ACN27259.1| unknown [Zea mays]	38.4841
Unigene_5188	XP_002450197	gi|242069841|ref|XP_002450197.1| hypothetical protein SORBIDRAFT_05g001840 [Sorghum bicolor] >gi|241936040|gb|EES09185.1| hypothetical protein SORBIDRAFT_05g001840 [Sorghum bicolor]	7.55712
Unigene_5189	XP_002461003	gi|242046264|ref|XP_002461003.1| hypothetical protein SORBIDRAFT_02g039010 [Sorghum bicolor] >gi|241924380|gb|EER97524.1| hypothetical protein SORBIDRAFT_02g039010 [Sorghum bicolor]	10.0338
Unigene_5190	XP_002450037	gi|242069521|ref|XP_002450037.1| hypothetical protein SORBIDRAFT_05g027340 [Sorghum bicolor] >gi|334350797|sp|A8QW51.1|OMT2_SORBI RecName: Full=Probable O-methyltransferase 2; Short=SbOMT2 >gi|144583703|gb|ABP01562.1| O-methyltransferase 2 [Sorghum bicolor] >gi|241935880|gb|EES09025.1| hypothetical protein SORBIDRAFT_05g027340 [Sorghum bicolor]	4.76289
Unigene_5194	XP_002453506	gi|242064434|ref|XP_002453506.1| hypothetical protein SORBIDRAFT_04g007030 [Sorghum bicolor] >gi|241933337|gb|EES06482.1| hypothetical protein SORBIDRAFT_04g007030 [Sorghum bicolor]	24.132
Unigene_5196	XP_002460117	gi|242044492|ref|XP_002460117.1| hypothetical protein SORBIDRAFT_02g023000 [Sorghum bicolor] >gi|241923494|gb|EER96638.1| hypothetical protein SORBIDRAFT_02g023000 [Sorghum bicolor]	13.7171
Unigene_5201	NP_001144656	gi|226533166|ref|NP_001144656.1| uncharacterized protein LOC100277681 [Zea mays] >gi|195645270|gb|ACG42103.1| hypothetical protein [Zea mays]	11.4944
Unigene_5202	XP_002439031	gi|242097082|ref|XP_002439031.1| hypothetical protein SORBIDRAFT_10g030250 [Sorghum bicolor] >gi|241917254|gb|EER90398.1| hypothetical protein SORBIDRAFT_10g030250 [Sorghum bicolor]	62.4256
Unigene_5203	XP_002457208	gi|242056125|ref|XP_002457208.1| hypothetical protein SORBIDRAFT_03g003310 [Sorghum bicolor] >gi|241929183|gb|EES02328.1| hypothetical protein SORBIDRAFT_03g003310 [Sorghum bicolor]	1464.03
Unigene_5208	XP_004958837	gi|514737397|ref|XP_004958837.1| PREDICTED: formin-like protein 5-like [Setaria italica]	6.68564
Unigene_5209	XP_002440929	gi|242090193|ref|XP_002440929.1| hypothetical protein SORBIDRAFT_09g016840 [Sorghum bicolor] >gi|241946214|gb|EES19359.1| hypothetical protein SORBIDRAFT_09g016840 [Sorghum bicolor]	98.247
Unigene_5211	XP_002441990	gi|242083130|ref|XP_002441990.1| hypothetical protein SORBIDRAFT_08g006470 [Sorghum bicolor] >gi|241942683|gb|EES15828.1| hypothetical protein SORBIDRAFT_08g006470 [Sorghum bicolor]	17.319
Unigene_5214	XP_002459759	gi|242043776|ref|XP_002459759.1| hypothetical protein SORBIDRAFT_02g009990 [Sorghum bicolor] >gi|241923136|gb|EER96280.1| hypothetical protein SORBIDRAFT_02g009990 [Sorghum bicolor]	4.39342
Unigene_5215	XP_002445682	gi|242081827|ref|XP_002445682.1| hypothetical protein SORBIDRAFT_07g024170 [Sorghum bicolor] >gi|241942032|gb|EES15177.1| hypothetical protein SORBIDRAFT_07g024170 [Sorghum bicolor]	191.018
Unigene_5219	XP_002461281	gi|242047070|ref|XP_002461281.1| hypothetical protein SORBIDRAFT_02g044040 [Sorghum bicolor] >gi|241924658|gb|EER97802.1| hypothetical protein SORBIDRAFT_02g044040 [Sorghum bicolor]	12.2888
Unigene_5221	XP_004968890	gi|514777671|ref|XP_004968890.1| PREDICTED: 1-aminocyclopropane-1-carboxylate oxidase homolog 6-like [Setaria italica]	4.83913
Unigene_5227	XP_002467133	gi|242039477|ref|XP_002467133.1| hypothetical protein SORBIDRAFT_01g020150 [Sorghum bicolor] >gi|241920987|gb|EER94131.1| hypothetical protein SORBIDRAFT_01g020150 [Sorghum bicolor]	8.02277
Unigene_5228	XP_002461297	gi|242047102|ref|XP_002461297.1| hypothetical protein SORBIDRAFT_02g000380 [Sorghum bicolor] >gi|241924674|gb|EER97818.1| hypothetical protein SORBIDRAFT_02g000380 [Sorghum bicolor]	4.45709
Unigene_5231	AFW79543	gi|413946894|gb|AFW79543.1| 3-isopropylmalate dehydrogenase [Zea mays]	181.309
Unigene_5234	XP_004985171	gi|514820975|ref|XP_004985171.1| PREDICTED: tubulin alpha-2 chain-like [Setaria italica]	124.81
Unigene_5235	XP_002458560	gi|242058829|ref|XP_002458560.1| hypothetical protein SORBIDRAFT_03g035790 [Sorghum bicolor] >gi|241930535|gb|EES03680.1| hypothetical protein SORBIDRAFT_03g035790 [Sorghum bicolor]	135.79
Unigene_5237	ACG29778	gi|195615896|gb|ACG29778.1| Ca2+/calmodulin-dependent protein kinase phosphatase [Zea mays] >gi|238006402|gb|ACR34236.1| unknown [Zea mays] >gi|414867556|tpg|DAA46113.1| TPA: putative protein phosphatase 2C family protein [Zea mays]	14.3004
Unigene_5238	XP_002448245	gi|242076618|ref|XP_002448245.1| hypothetical protein SORBIDRAFT_06g023910 [Sorghum bicolor] >gi|241939428|gb|EES12573.1| hypothetical protein SORBIDRAFT_06g023910 [Sorghum bicolor]	19.0885
Unigene_5239	XP_004956947	gi|514730482|ref|XP_004956947.1| PREDICTED: uncharacterized protein At1g04910-like [Setaria italica]	9.83154
Unigene_5241	XP_002441136	gi|242090607|ref|XP_002441136.1| hypothetical protein SORBIDRAFT_09g021110 [Sorghum bicolor] >gi|241946421|gb|EES19566.1| hypothetical protein SORBIDRAFT_09g021110 [Sorghum bicolor]	20.11
Unigene_5242	ACG33462	gi|195623264|gb|ACG33462.1| mitochondrial prohibitin complex protein 2 [Zea mays] >gi|195637316|gb|ACG38126.1| mitochondrial prohibitin complex protein 2 [Zea mays]	43.412
Unigene_5243	NP_001141914	gi|226493631|ref|NP_001141914.1| uncharacterized protein LOC100274063 [Zea mays] >gi|194706434|gb|ACF87301.1| unknown [Zea mays]	16.4072
Unigene_5245	XP_002454592	gi|242066606|ref|XP_002454592.1| hypothetical protein SORBIDRAFT_04g034000 [Sorghum bicolor] >gi|241934423|gb|EES07568.1| hypothetical protein SORBIDRAFT_04g034000 [Sorghum bicolor]	16.2157
Unigene_5249	XP_002452391	gi|242062204|ref|XP_002452391.1| hypothetical protein SORBIDRAFT_04g024860 [Sorghum bicolor] >gi|241932222|gb|EES05367.1| hypothetical protein SORBIDRAFT_04g024860 [Sorghum bicolor]	12.5767
Unigene_5250	XP_002468158	gi|242041527|ref|XP_002468158.1| hypothetical protein SORBIDRAFT_01g040580 [Sorghum bicolor] >gi|241922012|gb|EER95156.1| hypothetical protein SORBIDRAFT_01g040580 [Sorghum bicolor]	46.3487
Unigene_5253	XP_002442817	gi|242084784|ref|XP_002442817.1| hypothetical protein SORBIDRAFT_08g003320 [Sorghum bicolor] >gi|241943510|gb|EES16655.1| hypothetical protein SORBIDRAFT_08g003320 [Sorghum bicolor]	16.2795
Unigene_5256	XP_002466140	gi|242037491|ref|XP_002466140.1| hypothetical protein SORBIDRAFT_01g002090 [Sorghum bicolor] >gi|241919994|gb|EER93138.1| hypothetical protein SORBIDRAFT_01g002090 [Sorghum bicolor]	3.44742
Unigene_5258	AFW65428	gi|413925496|gb|AFW65428.1| hypothetical protein ZEAMMB73_814845 [Zea mays]	1.59603
Unigene_5261	XP_004980494	gi|514811399|ref|XP_004980494.1| PREDICTED: uncharacterized protein LOC101771710 [Setaria italica]	117.907
Unigene_5262	DAA62202	gi|414886188|tpg|DAA62202.1| TPA: putative alcohol dehydrogenase superfamily protein [Zea mays]	30.0209
Unigene_5265	XP_004968220	gi|514775404|ref|XP_004968220.1| PREDICTED: inner membrane protein ALBINO3, chloroplastic-like isoform X1 [Setaria italica] >gi|514775408|ref|XP_004968221.1| PREDICTED: inner membrane protein ALBINO3, chloroplastic-like isoform X2 [Setaria italica]	113.747
Unigene_5269	XP_002445476	gi|242081415|ref|XP_002445476.1| hypothetical protein SORBIDRAFT_07g020130 [Sorghum bicolor] >gi|241941826|gb|EES14971.1| hypothetical protein SORBIDRAFT_07g020130 [Sorghum bicolor]	49.8642
Unigene_5270	XP_002440464	gi|242089263|ref|XP_002440464.1| hypothetical protein SORBIDRAFT_09g001390 [Sorghum bicolor] >gi|241945749|gb|EES18894.1| hypothetical protein SORBIDRAFT_09g001390 [Sorghum bicolor]	3.20053
Unigene_5275	NP_001130512	gi|212276053|ref|NP_001130512.1| uncharacterized protein LOC100191611 [Zea mays] >gi|194689348|gb|ACF78758.1| unknown [Zea mays] >gi|414590424|tpg|DAA40995.1| TPA: hypothetical protein ZEAMMB73_114709 [Zea mays]	9.08949
Unigene_5276	XP_002442908	gi|242084966|ref|XP_002442908.1| hypothetical protein SORBIDRAFT_08g004745 [Sorghum bicolor] >gi|241943601|gb|EES16746.1| hypothetical protein SORBIDRAFT_08g004745 [Sorghum bicolor]	11.0098
Unigene_5279	XP_002467217	gi|242039645|ref|XP_002467217.1| hypothetical protein SORBIDRAFT_01g021520 [Sorghum bicolor] >gi|241921071|gb|EER94215.1| hypothetical protein SORBIDRAFT_01g021520 [Sorghum bicolor]	17.6669
Unigene_5280	NP_001067443	gi|115484599|ref|NP_001067443.1| Os11g0202000 [Oryza sativa Japonica Group] >gi|62734270|gb|AAX96379.1| F-box domain, putative [Oryza sativa Japonica Group] >gi|77549117|gb|ABA91914.1| F-box domain containing protein, expressed [Oryza sativa Japonica Group] >gi|113644665|dbj|BAF27806.1| Os11g0202000 [Oryza sativa Japonica Group] >gi|125569977|gb|EAZ11492.1| hypothetical protein OsJ_01359 [Oryza s…	2.17636
Unigene_5283	NP_001136900	gi|219363445|ref|NP_001136900.1| uncharacterized protein LOC100217057 [Zea mays] >gi|194697532|gb|ACF82850.1| unknown [Zea mays]	4.80079
Unigene_5288	DAA48964	gi|414870407|tpg|DAA48964.1| TPA: hypothetical protein ZEAMMB73_611537 [Zea mays]	13.8263
Unigene_5292	XP_004955011	gi|514722513|ref|XP_004955011.1| PREDICTED: stemar-13-ene synthase-like [Setaria italica]	30.9171
Unigene_5293	ABX74943	gi|161598363|gb|ABX74943.1| pyruvate orthophosphate dikinase regulatory protein [Sorghum bicolor]	218.022
Unigene_5298	XP_002447370	gi|242074868|ref|XP_002447370.1| hypothetical protein SORBIDRAFT_06g033890 [Sorghum bicolor] >gi|241938553|gb|EES11698.1| hypothetical protein SORBIDRAFT_06g033890 [Sorghum bicolor]	27.1485
Unigene_5300	XP_002449768	gi|242068983|ref|XP_002449768.1| hypothetical protein SORBIDRAFT_05g022900 [Sorghum bicolor] >gi|241935611|gb|EES08756.1| hypothetical protein SORBIDRAFT_05g022900 [Sorghum bicolor]	8.15096
Unigene_5303	XP_002446004	gi|242072136|ref|XP_002446004.1| hypothetical protein SORBIDRAFT_06g000420 [Sorghum bicolor] >gi|241937187|gb|EES10332.1| hypothetical protein SORBIDRAFT_06g000420 [Sorghum bicolor]	12.0018
Unigene_5304	DAA53007	gi|414875876|tpg|DAA53007.1| TPA: hypothetical protein ZEAMMB73_240015 [Zea mays]	7.83005
Unigene_5311	XP_002447297	gi|242074722|ref|XP_002447297.1| hypothetical protein SORBIDRAFT_06g032300 [Sorghum bicolor] >gi|241938480|gb|EES11625.1| hypothetical protein SORBIDRAFT_06g032300 [Sorghum bicolor]	26.635
Unigene_5314	XP_002456960	gi|242055629|ref|XP_002456960.1| hypothetical protein SORBIDRAFT_03g046410 [Sorghum bicolor] >gi|241928935|gb|EES02080.1| hypothetical protein SORBIDRAFT_03g046410 [Sorghum bicolor]	2.88813
Unigene_5317	XP_002447075	gi|242074278|ref|XP_002447075.1| hypothetical protein SORBIDRAFT_06g028140 [Sorghum bicolor] >gi|241938258|gb|EES11403.1| hypothetical protein SORBIDRAFT_06g028140 [Sorghum bicolor]	91.058
Unigene_5319	NP_001143962	gi|226501496|ref|NP_001143962.1| uncharacterized protein LOC100276777 [Zea mays] >gi|195633825|gb|ACG36757.1| hypothetical protein [Zea mays]	33.0769
Unigene_5321	NP_001169653	gi|293334705|ref|NP_001169653.1| uncharacterized protein LOC100383534 [Zea mays] >gi|224030653|gb|ACN34402.1| unknown [Zea mays] >gi|414881465|tpg|DAA58596.1| TPA: hypothetical protein ZEAMMB73_752966 [Zea mays]	10.6181
Unigene_5322	NP_001142936	gi|226531882|ref|NP_001142936.1| uncharacterized protein LOC100275376 [Zea mays] >gi|195611684|gb|ACG27672.1| hypothetical protein [Zea mays] >gi|413955149|gb|AFW87798.1| hypothetical protein ZEAMMB73_914408 [Zea mays]	12.0338
Unigene_5325	DAA53557	gi|414876426|tpg|DAA53557.1| TPA: hypothetical protein ZEAMMB73_302267 [Zea mays]	8.5588
Unigene_5327	DAA61291	gi|414885277|tpg|DAA61291.1| TPA: putative alpha-amylase family protein [Zea mays]	10.8755
Unigene_5330	XP_002455351	gi|242052411|ref|XP_002455351.1| hypothetical protein SORBIDRAFT_03g009070 [Sorghum bicolor] >gi|241927326|gb|EES00471.1| hypothetical protein SORBIDRAFT_03g009070 [Sorghum bicolor]	4.11852
Unigene_5332	XP_002458879	gi|242059467|ref|XP_002458879.1| hypothetical protein SORBIDRAFT_03g042070 [Sorghum bicolor] >gi|241930854|gb|EES03999.1| hypothetical protein SORBIDRAFT_03g042070 [Sorghum bicolor]	11.3903
Unigene_5334	NP_001143055	gi|226532225|ref|NP_001143055.1| hypothetical protein [Zea mays] >gi|194697070|gb|ACF82619.1| unknown [Zea mays] >gi|195613586|gb|ACG28623.1| hypothetical protein [Zea mays] >gi|414585957|tpg|DAA36528.1| TPA: hypothetical protein ZEAMMB73_097192 [Zea mays]	8.75186
Unigene_5335	NP_001176568	gi|297728409|ref|NP_001176568.1| Os11g0527000 [Oryza sativa Japonica Group] >gi|77551222|gb|ABA94019.1| hypothetical protein LOC_Os11g32380 [Oryza sativa Japonica Group] >gi|125577338|gb|EAZ18560.1| hypothetical protein OsJ_34088 [Oryza sativa Japonica Group] >gi|215768772|dbj|BAH01001.1| unnamed protein product [Oryza sativa Japonica Group] >gi|255680137|dbj|BAH95296.1| Os11g0527000 [Oryza sativ…	10.6824
Unigene_5338	ACL54626	gi|219888503|gb|ACL54626.1| unknown [Zea mays] >gi|224031241|gb|ACN34696.1| unknown [Zea mays] >gi|414869050|tpg|DAA47607.1| TPA: cysteine synthase isoform 1 [Zea mays] >gi|414869051|tpg|DAA47608.1| TPA: cysteine synthase isoform 2 [Zea mays] >gi|414869052|tpg|DAA47609.1| TPA: cysteine synthase isoform 3 [Zea mays]	315.2
Unigene_5344	XP_002454411	gi|242066244|ref|XP_002454411.1| hypothetical protein SORBIDRAFT_04g030350 [Sorghum bicolor] >gi|241934242|gb|EES07387.1| hypothetical protein SORBIDRAFT_04g030350 [Sorghum bicolor]	9.35598
Unigene_5345	XP_002465734	gi|242036679|ref|XP_002465734.1| hypothetical protein SORBIDRAFT_01g044650 [Sorghum bicolor] >gi|241919588|gb|EER92732.1| hypothetical protein SORBIDRAFT_01g044650 [Sorghum bicolor]	12.5822
Unigene_5350	NP_001132795	gi|212722206|ref|NP_001132795.1| uncharacterized protein LOC100194284 [Zea mays] >gi|194695414|gb|ACF81791.1| unknown [Zea mays] >gi|224032619|gb|ACN35385.1| unknown [Zea mays] >gi|414875599|tpg|DAA52730.1| TPA: hypothetical protein ZEAMMB73_039461 [Zea mays] >gi|414875600|tpg|DAA52731.1| TPA: hypothetical protein ZEAMMB73_039461 [Zea mays] >gi|414875601|tpg|DAA52732.1| TPA: hypothetical protein …	3.2262
Unigene_5351	XP_002440639	gi|242089613|ref|XP_002440639.1| hypothetical protein SORBIDRAFT_09g004420 [Sorghum bicolor] >gi|514804418|ref|XP_004977082.1| PREDICTED: tubulin gamma-2 chain-like [Setaria italica] >gi|241945924|gb|EES19069.1| hypothetical protein SORBIDRAFT_09g004420 [Sorghum bicolor]	5.03287
Unigene_5352	XP_002447425	gi|242074978|ref|XP_002447425.1| hypothetical protein SORBIDRAFT_06g000820 [Sorghum bicolor] >gi|334350798|sp|A8QW53.1|OMT3_SORBI RecName: Full=5-pentadecatrienyl resorcinol O-methyltransferase; AltName: Full=O-methyltransferase 3; Short=SbOMT3 >gi|144583707|gb|ABP01564.1| O-methyltransferase 3 [Sorghum bicolor] >gi|241938608|gb|EES11753.1| hypothetical protein SORBIDRAFT_06g000820 [Sorghum bicol…	5.80716
Unigene_5359	NP_001142390	gi|226532676|ref|NP_001142390.1| Zea nodulation homolog1 precursor [Zea mays] >gi|194708598|gb|ACF88383.1| unknown [Zea mays] >gi|195639606|gb|ACG39271.1| alpha-L-fucosidase 2 precursor [Zea mays] >gi|223947171|gb|ACN27669.1| unknown [Zea mays] >gi|413953135|gb|AFW85784.1| alpha-L-fucosidase 2 isoform 1 [Zea mays] >gi|413953136|gb|AFW85785.1| alpha-L-fucosidase 2 isoform 2 [Zea mays]	128.812
Unigene_5363	ACG40942	gi|195642948|gb|ACG40942.1| 3-beta hydroxysteroid dehydrogenase/isomerase family protein [Zea mays]	239.638
Unigene_5366	XP_002464982	gi|242035175|ref|XP_002464982.1| hypothetical protein SORBIDRAFT_01g029900 [Sorghum bicolor] >gi|241918836|gb|EER91980.1| hypothetical protein SORBIDRAFT_01g029900 [Sorghum bicolor]	47.5523
Unigene_5367	XP_004979716	gi|514809798|ref|XP_004979716.1| PREDICTED: uncharacterized protein LOC101759281 [Setaria italica]	19.7326
Unigene_5371	XP_002436581	gi|242092182|ref|XP_002436581.1| hypothetical protein SORBIDRAFT_10g005070 [Sorghum bicolor] >gi|241914804|gb|EER87948.1| hypothetical protein SORBIDRAFT_10g005070 [Sorghum bicolor]	12.2277
Unigene_5372	XP_002455020	gi|242051749|ref|XP_002455020.1| hypothetical protein SORBIDRAFT_03g003080 [Sorghum bicolor] >gi|241926995|gb|EES00140.1| hypothetical protein SORBIDRAFT_03g003080 [Sorghum bicolor]	17.0153
Unigene_5378	XP_002447539	gi|242075206|ref|XP_002447539.1| hypothetical protein SORBIDRAFT_06g002990 [Sorghum bicolor] >gi|241938722|gb|EES11867.1| hypothetical protein SORBIDRAFT_06g002990 [Sorghum bicolor]	13.0688
Unigene_5379	NP_001105732	gi|164414409|ref|NP_001105732.1| chloroplast srp54 receptor1 [Zea mays] >gi|33413157|emb|CAD70570.1| chloroplast SRP receptor cpFtsY precursor [Zea mays] >gi|238006492|gb|ACR34281.1| unknown [Zea mays]	18.5033
Unigene_5380	YP_899462	gi|118614547|ref|YP_899462.1| NADH-plastoquinone oxidoreductase subUnit 1 [Sorghum bicolor] >gi|125953017|sp|A1E9X9.1|NU1C_SORBI RecName: Full=NAD(P)H-quinone oxidoreductase subUnit 1, chloroplastic; AltName: Full=NAD(P)H dehydrogenase subUnit 1; Short=NDH subUnit 1; AltName: Full=NADH-plastoquinone oxidoreductase subUnit 1 >gi|118201181|gb|ABK79551.1| NADH-plastoquinone oxidoreductase subUnit 1 …	3.29955
Unigene_5388	XP_002489200	gi|253761650|ref|XP_002489200.1| hypothetical protein SORBIDRAFT_0012s002110 [Sorghum bicolor] >gi|241947060|gb|EES20205.1| hypothetical protein SORBIDRAFT_0012s002110 [Sorghum bicolor]	4.39939
Unigene_5389	BAF41924	gi|119359748|dbj|BAF41924.1| Na+/H+ antiporter [Phragmites australis]	7.05197
Unigene_5391	ACR38600	gi|238015130|gb|ACR38600.1| unknown [Zea mays]	2.91136
Unigene_5395	XP_002445330	gi|242081123|ref|XP_002445330.1| hypothetical protein SORBIDRAFT_07g009580 [Sorghum bicolor] >gi|241941680|gb|EES14825.1| hypothetical protein SORBIDRAFT_07g009580 [Sorghum bicolor]	9.27654
Unigene_5397	ACR38155	gi|238014240|gb|ACR38155.1| unknown [Zea mays] >gi|414877884|tpg|DAA55015.1| TPA: hypothetical protein ZEAMMB73_192806 [Zea mays] >gi|414877885|tpg|DAA55016.1| TPA: hypothetical protein ZEAMMB73_192806 [Zea mays]	17.4503
Unigene_5398	XP_004959084	gi|514738256|ref|XP_004959084.1| PREDICTED: trans-resveratrol di-O-methyltransferase-like [Setaria italica]	19.2667
Unigene_5400	XP_002457549	gi|242056807|ref|XP_002457549.1| hypothetical protein SORBIDRAFT_03g009200 [Sorghum bicolor] >gi|241929524|gb|EES02669.1| hypothetical protein SORBIDRAFT_03g009200 [Sorghum bicolor]	37.6251
Unigene_5401	XP_002451271	gi|242071989|ref|XP_002451271.1| hypothetical protein SORBIDRAFT_05g026710 [Sorghum bicolor] >gi|241937114|gb|EES10259.1| hypothetical protein SORBIDRAFT_05g026710 [Sorghum bicolor]	16.2826
Unigene_5403	XP_002464437	gi|242034085|ref|XP_002464437.1| hypothetical protein SORBIDRAFT_01g018380 [Sorghum bicolor] >gi|241918291|gb|EER91435.1| hypothetical protein SORBIDRAFT_01g018380 [Sorghum bicolor]	65.1952
Unigene_5404	XP_002441371	gi|242091077|ref|XP_002441371.1| hypothetical protein SORBIDRAFT_09g025470 [Sorghum bicolor] >gi|241946656|gb|EES19801.1| hypothetical protein SORBIDRAFT_09g025470 [Sorghum bicolor]	12.1957
Unigene_5407	XP_002465309	gi|242035829|ref|XP_002465309.1| hypothetical protein SORBIDRAFT_01g036090 [Sorghum bicolor] >gi|241919163|gb|EER92307.1| hypothetical protein SORBIDRAFT_01g036090 [Sorghum bicolor]	10.4442
Unigene_5408	XP_002457496	gi|242056701|ref|XP_002457496.1| hypothetical protein SORBIDRAFT_03g008310 [Sorghum bicolor] >gi|241929471|gb|EES02616.1| hypothetical protein SORBIDRAFT_03g008310 [Sorghum bicolor]	2.59484
Unigene_5411	XP_002452652	gi|242062726|ref|XP_002452652.1| hypothetical protein SORBIDRAFT_04g030010 [Sorghum bicolor] >gi|241932483|gb|EES05628.1| hypothetical protein SORBIDRAFT_04g030010 [Sorghum bicolor]	32.3706
Unigene_5414	XP_002445635	gi|242081733|ref|XP_002445635.1| hypothetical protein SORBIDRAFT_07g023070 [Sorghum bicolor] >gi|241941985|gb|EES15130.1| hypothetical protein SORBIDRAFT_07g023070 [Sorghum bicolor]	67.9847
Unigene_5415	NP_001136873	gi|219362953|ref|NP_001136873.1| uncharacterized protein LOC100217027 [Zea mays] >gi|194697434|gb|ACF82801.1| unknown [Zea mays]	12.3903
Unigene_5416	XP_004963327	gi|514755622|ref|XP_004963327.1| PREDICTED: purple acid phosphatase 2-like [Setaria italica]	78.8354
Unigene_5417	ACF82348	gi|194696528|gb|ACF82348.1| unknown [Zea mays] >gi|194708018|gb|ACF88093.1| unknown [Zea mays] >gi|414885810|tpg|DAA61824.1| TPA: carbonic anhydrase isoform 1 [Zea mays] >gi|414885811|tpg|DAA61825.1| TPA: carbonic anhydrase isoform 2 [Zea mays]	104.268
Unigene_5420	XP_002445107	gi|242080677|ref|XP_002445107.1| hypothetical protein SORBIDRAFT_07g004190 [Sorghum bicolor] >gi|241941457|gb|EES14602.1| hypothetical protein SORBIDRAFT_07g004190 [Sorghum bicolor]	152.727
Unigene_5422	XP_002445039	gi|242080541|ref|XP_002445039.1| hypothetical protein SORBIDRAFT_07g003220 [Sorghum bicolor] >gi|241941389|gb|EES14534.1| hypothetical protein SORBIDRAFT_07g003220 [Sorghum bicolor]	37.0761
Unigene_5423	XP_002436589	gi|242092198|ref|XP_002436589.1| hypothetical protein SORBIDRAFT_10g005180 [Sorghum bicolor] >gi|241914812|gb|EER87956.1| hypothetical protein SORBIDRAFT_10g005180 [Sorghum bicolor]	31.8074
Unigene_5424	XP_002447337	gi|242074802|ref|XP_002447337.1| hypothetical protein SORBIDRAFT_06g033160 [Sorghum bicolor] >gi|241938520|gb|EES11665.1| hypothetical protein SORBIDRAFT_06g033160 [Sorghum bicolor]	23.2213
Unigene_5426	XP_002456035	gi|242053779|ref|XP_002456035.1| hypothetical protein SORBIDRAFT_03g029240 [Sorghum bicolor] >gi|241928010|gb|EES01155.1| hypothetical protein SORBIDRAFT_03g029240 [Sorghum bicolor]	16.3265
Unigene_5429	DAA60011	gi|414883997|tpg|DAA60011.1| TPA: hypothetical protein ZEAMMB73_897943 [Zea mays]	12.2936
Unigene_5431	XP_002437892	gi|242094804|ref|XP_002437892.1| hypothetical protein SORBIDRAFT_10g004490 [Sorghum bicolor] >gi|241916115|gb|EER89259.1| hypothetical protein SORBIDRAFT_10g004490 [Sorghum bicolor]	28.7502
Unigene_5432	XP_002437229	gi|242093478|ref|XP_002437229.1| hypothetical protein SORBIDRAFT_10g023220 [Sorghum bicolor] >gi|241915452|gb|EER88596.1| hypothetical protein SORBIDRAFT_10g023220 [Sorghum bicolor]	22.766
Unigene_5436	XP_002461889	gi|242048286|ref|XP_002461889.1| hypothetical protein SORBIDRAFT_02g009870 [Sorghum bicolor] >gi|145202756|gb|ABP35819.1| granule-bound starch synthase II precursor [Sorghum bicolor] >gi|241925266|gb|EER98410.1| hypothetical protein SORBIDRAFT_02g009870 [Sorghum bicolor]	765.198
Unigene_5437	XP_002460483	gi|242045224|ref|XP_002460483.1| hypothetical protein SORBIDRAFT_02g029090 [Sorghum bicolor] >gi|241923860|gb|EER97004.1| hypothetical protein SORBIDRAFT_02g029090 [Sorghum bicolor]	24.4581
Unigene_5438	XP_002468023	gi|242041257|ref|XP_002468023.1| hypothetical protein SORBIDRAFT_01g038230 [Sorghum bicolor] >gi|241921877|gb|EER95021.1| hypothetical protein SORBIDRAFT_01g038230 [Sorghum bicolor]	42.4592
Unigene_5439	XP_004970485	gi|514784002|ref|XP_004970485.1| PREDICTED: zinc finger CCCH domain-containing protein 11-like [Setaria italica]	50.1554
Unigene_5440	NP_001132895	gi|212722828|ref|NP_001132895.1| LOC100194392 [Zea mays] >gi|194695690|gb|ACF81929.1| unknown [Zea mays] >gi|414885212|tpg|DAA61226.1| TPA: putative protein kinase superfamily protein [Zea mays]	53.5469
Unigene_5443	CAP64329	gi|169159260|tpe|CAP64329.1| TPA: putative GID1-like gibberellin receptor [Sorghum bicolor]	44.155
Unigene_5444	XP_002459855	gi|242043968|ref|XP_002459855.1| hypothetical protein SORBIDRAFT_02g012420 [Sorghum bicolor] >gi|241923232|gb|EER96376.1| hypothetical protein SORBIDRAFT_02g012420 [Sorghum bicolor]	71.548
Unigene_5445	XP_002446607	gi|242073342|ref|XP_002446607.1| hypothetical protein SORBIDRAFT_06g018810 [Sorghum bicolor] >gi|241937790|gb|EES10935.1| hypothetical protein SORBIDRAFT_06g018810 [Sorghum bicolor]	15.8488
Unigene_5446	XP_002446100	gi|242072328|ref|XP_002446100.1| hypothetical protein SORBIDRAFT_06g001780 [Sorghum bicolor] >gi|241937283|gb|EES10428.1| hypothetical protein SORBIDRAFT_06g001780 [Sorghum bicolor]	4.10896
Unigene_5448	XP_002467839	gi|242040889|ref|XP_002467839.1| hypothetical protein SORBIDRAFT_01g035000 [Sorghum bicolor] >gi|241921693|gb|EER94837.1| hypothetical protein SORBIDRAFT_01g035000 [Sorghum bicolor]	2.28275
Unigene_5452	NP_001168923	gi|293331003|ref|NP_001168923.1| uncharacterized protein LOC100382733 [Zea mays] >gi|223973773|gb|ACN31074.1| unknown [Zea mays]	15.5227
Unigene_5453	EMT22768	gi|475594680|gb|EMT22768.1| Putative kinase-like protein TMKL1 [Aegilops tauschii]	10.5659
Unigene_5456	AFW73621	gi|413939070|gb|AFW73621.1| hypothetical protein ZEAMMB73_790865 [Zea mays]	9.91367
Unigene_5458	XP_002438650	gi|242096320|ref|XP_002438650.1| hypothetical protein SORBIDRAFT_10g023590 [Sorghum bicolor] >gi|241916873|gb|EER90017.1| hypothetical protein SORBIDRAFT_10g023590 [Sorghum bicolor]	21.9797
Unigene_5459	AFW85229	gi|413952580|gb|AFW85229.1| protein kinase domain superfamily protein [Zea mays]	16.8272
Unigene_5461	XP_004964322	gi|514759565|ref|XP_004964322.1| PREDICTED: bark storage protein B-like [Setaria italica]	3.06541
Unigene_5464	XP_002462350	gi|242049212|ref|XP_002462350.1| hypothetical protein SORBIDRAFT_02g024220 [Sorghum bicolor] >gi|241925727|gb|EER98871.1| hypothetical protein SORBIDRAFT_02g024220 [Sorghum bicolor]	178.276
Unigene_5466	XP_002460963	gi|242046184|ref|XP_002460963.1| hypothetical protein SORBIDRAFT_02g038300 [Sorghum bicolor] >gi|241924340|gb|EER97484.1| hypothetical protein SORBIDRAFT_02g038300 [Sorghum bicolor]	40.8085
Unigene_5467	XP_002445610	gi|242081683|ref|XP_002445610.1| hypothetical protein SORBIDRAFT_07g022530 [Sorghum bicolor] >gi|241941960|gb|EES15105.1| hypothetical protein SORBIDRAFT_07g022530 [Sorghum bicolor]	6.47443
Unigene_5468	XP_002458685	gi|242059079|ref|XP_002458685.1| hypothetical protein SORBIDRAFT_03g038220 [Sorghum bicolor] >gi|241930660|gb|EES03805.1| hypothetical protein SORBIDRAFT_03g038220 [Sorghum bicolor]	54.4768
Unigene_5471	XP_002458305	gi|242058319|ref|XP_002458305.1| hypothetical protein SORBIDRAFT_03g030910 [Sorghum bicolor] >gi|241930280|gb|EES03425.1| hypothetical protein SORBIDRAFT_03g030910 [Sorghum bicolor]	66.1831
Unigene_5474	XP_002454252	gi|242065926|ref|XP_002454252.1| hypothetical protein SORBIDRAFT_04g027570 [Sorghum bicolor] >gi|241934083|gb|EES07228.1| hypothetical protein SORBIDRAFT_04g027570 [Sorghum bicolor]	11.0523
Unigene_5475	XP_002441191	gi|242090717|ref|XP_002441191.1| hypothetical protein SORBIDRAFT_09g021990 [Sorghum bicolor] >gi|241946476|gb|EES19621.1| hypothetical protein SORBIDRAFT_09g021990 [Sorghum bicolor]	34.2033
Unigene_5476	ACG40873	gi|195642810|gb|ACG40873.1| nudix hydrolase 24 [Zea mays]	5.82045
Unigene_5478	XP_002461470	gi|242047448|ref|XP_002461470.1| hypothetical protein SORBIDRAFT_02g003160 [Sorghum bicolor] >gi|241924847|gb|EER97991.1| hypothetical protein SORBIDRAFT_02g003160 [Sorghum bicolor]	18.7039
Unigene_5479	ACN33405	gi|224028659|gb|ACN33405.1| unknown [Zea mays] >gi|414586994|tpg|DAA37565.1| TPA: putative protein phosphatase 2C family protein [Zea mays]	23.6088
Unigene_5484	XP_002448625	gi|242077378|ref|XP_002448625.1| hypothetical protein SORBIDRAFT_06g030380 [Sorghum bicolor] >gi|241939808|gb|EES12953.1| hypothetical protein SORBIDRAFT_06g030380 [Sorghum bicolor]	11.5755
Unigene_5487	XP_002468691	gi|242042593|ref|XP_002468691.1| hypothetical protein SORBIDRAFT_01g050390 [Sorghum bicolor] >gi|241922545|gb|EER95689.1| hypothetical protein SORBIDRAFT_01g050390 [Sorghum bicolor]	13.9952
Unigene_5489	NP_001147755	gi|226504684|ref|NP_001147755.1| LOC100281365 [Zea mays] >gi|195613502|gb|ACG28581.1| mannose-6-phosphate isomerase [Zea mays]	4.77408
Unigene_5490	XP_004965405	gi|514763981|ref|XP_004965405.1| PREDICTED: uncharacterized protein LOC101777572 [Setaria italica]	1.30797
Unigene_5497	XP_002465768	gi|242036747|ref|XP_002465768.1| hypothetical protein SORBIDRAFT_01g045460 [Sorghum bicolor] >gi|241919622|gb|EER92766.1| hypothetical protein SORBIDRAFT_01g045460 [Sorghum bicolor]	75.2157
Unigene_5498	XP_002460187	gi|242044632|ref|XP_002460187.1| hypothetical protein SORBIDRAFT_02g024210 [Sorghum bicolor] >gi|241923564|gb|EER96708.1| hypothetical protein SORBIDRAFT_02g024210 [Sorghum bicolor]	12.3283
Unigene_5500	NP_001132492	gi|212722034|ref|NP_001132492.1| uncharacterized protein LOC100193951 precursor [Zea mays] >gi|194694528|gb|ACF81348.1| unknown [Zea mays]	27.5419
Unigene_5501	XP_002464341	gi|242033893|ref|XP_002464341.1| hypothetical protein SORBIDRAFT_01g016570 [Sorghum bicolor] >gi|241918195|gb|EER91339.1| hypothetical protein SORBIDRAFT_01g016570 [Sorghum bicolor]	24.0664
Unigene_5502	XP_002458951	gi|242059611|ref|XP_002458951.1| hypothetical protein SORBIDRAFT_03g043270 [Sorghum bicolor] >gi|241930926|gb|EES04071.1| hypothetical protein SORBIDRAFT_03g043270 [Sorghum bicolor]	26.2304
Unigene_5503	XP_002444756	gi|242079975|ref|XP_002444756.1| hypothetical protein SORBIDRAFT_07g027350 [Sorghum bicolor] >gi|241941106|gb|EES14251.1| hypothetical protein SORBIDRAFT_07g027350 [Sorghum bicolor]	19.2138
Unigene_5505	XP_002453104	gi|242063630|ref|XP_002453104.1| hypothetical protein SORBIDRAFT_04g038520 [Sorghum bicolor] >gi|241932935|gb|EES06080.1| hypothetical protein SORBIDRAFT_04g038520 [Sorghum bicolor]	16.5252
Unigene_5506	AFW73566	gi|413939015|gb|AFW73566.1| hypothetical protein ZEAMMB73_862792 [Zea mays]	14.7546
Unigene_5507	XP_002453186	gi|242063794|ref|XP_002453186.1| hypothetical protein SORBIDRAFT_04g001330 [Sorghum bicolor] >gi|241933017|gb|EES06162.1| hypothetical protein SORBIDRAFT_04g001330 [Sorghum bicolor]	8.13142
Unigene_5509	XP_002441021	gi|242090377|ref|XP_002441021.1| hypothetical protein SORBIDRAFT_09g019000 [Sorghum bicolor] >gi|241946306|gb|EES19451.1| hypothetical protein SORBIDRAFT_09g019000 [Sorghum bicolor]	13.7054
Unigene_5511	XP_002466252	gi|242037715|ref|XP_002466252.1| hypothetical protein SORBIDRAFT_01g004400 [Sorghum bicolor] >gi|241920106|gb|EER93250.1| hypothetical protein SORBIDRAFT_01g004400 [Sorghum bicolor]	2.49189
Unigene_5514	XP_002438757	gi|242096534|ref|XP_002438757.1| hypothetical protein SORBIDRAFT_10g025600 [Sorghum bicolor] >gi|241916980|gb|EER90124.1| hypothetical protein SORBIDRAFT_10g025600 [Sorghum bicolor]	274.526
Unigene_5516	NP_001183203	gi|308080934|ref|NP_001183203.1| hypothetical protein [Zea mays] >gi|238010018|gb|ACR36044.1| unknown [Zea mays] >gi|414589057|tpg|DAA39628.1| TPA: hypothetical protein ZEAMMB73_276484 [Zea mays]	320.291
Unigene_5518	XP_002437774	gi|242094568|ref|XP_002437774.1| hypothetical protein SORBIDRAFT_10g002370 [Sorghum bicolor] >gi|241915997|gb|EER89141.1| hypothetical protein SORBIDRAFT_10g002370 [Sorghum bicolor]	105.602
Unigene_5520	XP_002458936	gi|242059581|ref|XP_002458936.1| hypothetical protein SORBIDRAFT_03g042980 [Sorghum bicolor] >gi|241930911|gb|EES04056.1| hypothetical protein SORBIDRAFT_03g042980 [Sorghum bicolor]	5.78641
Unigene_5526	XP_002447405	gi|242074938|ref|XP_002447405.1| hypothetical protein SORBIDRAFT_06g000440 [Sorghum bicolor] >gi|241938588|gb|EES11733.1| hypothetical protein SORBIDRAFT_06g000440 [Sorghum bicolor]	86.0071
Unigene_5527	XP_002465728	gi|242036667|ref|XP_002465728.1| hypothetical protein SORBIDRAFT_01g044560 [Sorghum bicolor] >gi|241919582|gb|EER92726.1| hypothetical protein SORBIDRAFT_01g044560 [Sorghum bicolor]	16.5702
Unigene_5536	XP_002438858	gi|242096736|ref|XP_002438858.1| hypothetical protein SORBIDRAFT_10g027310 [Sorghum bicolor] >gi|241917081|gb|EER90225.1| hypothetical protein SORBIDRAFT_10g027310 [Sorghum bicolor]	5.6549
Unigene_5537	XP_002454315	gi|242066052|ref|XP_002454315.1| hypothetical protein SORBIDRAFT_04g028520 [Sorghum bicolor] >gi|241934146|gb|EES07291.1| hypothetical protein SORBIDRAFT_04g028520 [Sorghum bicolor]	21.699
Unigene_5539	NP_001149349	gi|226503145|ref|NP_001149349.1| LOC100282973 [Zea mays] >gi|195626596|gb|ACG35128.1| chromatin modification-related protein EAF3 [Zea mays] >gi|413936310|gb|AFW70861.1| chromatin modification protein EAF3 [Zea mays]	22.5539
Unigene_5544	XP_004951544	gi|514708470|ref|XP_004951544.1| PREDICTED: trans-resveratrol di-O-methyltransferase-like [Setaria italica]	13.0194
Unigene_5546	NP_001169355	gi|293332803|ref|NP_001169355.1| uncharacterized protein LOC100383222 [Zea mays] >gi|224028887|gb|ACN33519.1| unknown [Zea mays] >gi|414884216|tpg|DAA60230.1| TPA: hypothetical protein ZEAMMB73_797772 [Zea mays]	1.57811
Unigene_5548	AGB05599	gi|432139323|gb|AGB05599.1| fructose-bisphosphate aldolase 2 [Camellia oleifera]	3.41924
Unigene_5549	XP_002459077	gi|242059863|ref|XP_002459077.1| hypothetical protein SORBIDRAFT_03g045490 [Sorghum bicolor] >gi|241931052|gb|EES04197.1| hypothetical protein SORBIDRAFT_03g045490 [Sorghum bicolor]	9.92896
Unigene_5550	EMT14155	gi|475562876|gb|EMT14155.1| Disease resistance protein RPM1 [Aegilops tauschii]	8.08783
Unigene_5552	XP_002441594	gi|242091523|ref|XP_002441594.1| hypothetical protein SORBIDRAFT_09g030000 [Sorghum bicolor] >gi|241946879|gb|EES20024.1| hypothetical protein SORBIDRAFT_09g030000 [Sorghum bicolor]	103.715
Unigene_5554	XP_002459495	gi|242043248|ref|XP_002459495.1| hypothetical protein SORBIDRAFT_02g005580 [Sorghum bicolor] >gi|241922872|gb|EER96016.1| hypothetical protein SORBIDRAFT_02g005580 [Sorghum bicolor]	36.0661
[truncated: 22,503 more rows]

## Sheet: Root_sample
Unigene IDS	Accession_number	Description	FPKM
Unigene_3	XP_004968719	gi|514777303|ref|XP_004968719.1|PREDICTED: ABC transporter C family member 14-like [Setaria italica]	31.7633
Unigene_4	XP_004986978	gi|514824640|ref|XP_004986978.1|PREDICTED: uncharacterized protein LOC101776096 [Setaria italica]	1.73493
Unigene_6	XP_002465867	gi|242036945|ref|XP_002465867.1|hypothetical protein SORBIDRAFT_01g047275 [Sorghum bicolor] >gi|241919721|gb|EER92865.1| hypothetical protein SORBIDRAFT_01g047275 [Sorghum bicolor]	69.0142
Unigene_8	XP_002468268	gi|242041747|ref|XP_002468268.1|hypothetical protein SORBIDRAFT_01g042730 [Sorghum bicolor] >gi|241922122|gb|EER95266.1| hypothetical protein SORBIDRAFT_01g042730 [Sorghum bicolor]	3.68569
Unigene_10	DAA53260	gi|414876129|tpg|DAA53260.1|TPA: hypothetical protein ZEAMMB73_509517 [Zea mays]	37.5394
Unigene_11	XP_002465493	gi|242036197|ref|XP_002465493.1|hypothetical protein SORBIDRAFT_01g039870 [Sorghum bicolor] >gi|241919347|gb|EER92491.1| hypothetical protein SORBIDRAFT_01g039870 [Sorghum bicolor]	1.5899
Unigene_14	EJT81949	gi|402087051|gb|EJT81949.1|multidrug resistance-associated protein 1 [Gaeumannomyces graminis var. tritici R3-111a-1]	1.75004
Unigene_15	BAK02198	gi|326497227|dbj|BAK02198.1|predicted protein [Hordeum vulgare subsp. vulgare]	1.46099
Unigene_17	DAA41979	gi|414591408|tpg|DAA41979.1|TPA: hypothetical protein ZEAMMB73_722280, partial [Zea mays]	1.41193
Unigene_20	XP_002444601	gi|242079665|ref|XP_002444601.1|hypothetical protein SORBIDRAFT_07g024450 [Sorghum bicolor] >gi|241940951|gb|EES14096.1| hypothetical protein SORBIDRAFT_07g024450 [Sorghum bicolor]	19.3361
Unigene_23	XP_004986411	gi|514823502|ref|XP_004986411.1|PREDICTED: uncharacterized protein LOC101773937 [Setaria italica]	1.45836
Unigene_25	EQB43571	gi|530460188|gb|EQB43571.1|hypothetical protein CGLO_17760 [Colletotrichum gloeosporioides Cg-14]	0.640759
Unigene_27	AEJ07934	gi|338808432|gb|AEJ07934.1|Xilon1 gag-pol polyprotein [Zea mays subsp. mexicana]	5.07758
Unigene_28	XP_004954658	gi|514721127|ref|XP_004954658.1|PREDICTED: probable LRR receptor-like serine/threonine-protein kinase At3g47570-like [Setaria italica]	10.3334
Unigene_29	XP_002452791	gi|242063004|ref|XP_002452791.1|hypothetical protein SORBIDRAFT_04g032560 [Sorghum bicolor] >gi|241932622|gb|EES05767.1| hypothetical protein SORBIDRAFT_04g032560 [Sorghum bicolor]	5.4363
Unigene_30	AFW72691	gi|413938140|gb|AFW72691.1|hypothetical protein ZEAMMB73_041477 [Zea mays]	10.1356
Unigene_35	EJD00249	gi|393214756|gb|EJD00249.1|kinase-like protein [Fomitiporia mediterranea MF3/22]	2.21875
Unigene_37	ESK94502	gi|554913295|gb|ESK94502.1|autophagy regulatory protein [Moniliophthora roreri MCA 2997]	1.09871
Unigene_41	EPT02545	gi|527301759|gb|EPT02545.1|hypothetical protein FOMPIDRAFT_39181 [Fomitopsis pinicola FP-58527 SS1]	2.09087
Unigene_43	EEE50701	gi|222612569|gb|EEE50701.1|hypothetical protein OsJ_30974 [Oryza sativa Japonica Group]	1.62894
Unigene_45	EIN07056	gi|390597657|gb|EIN07056.1|Clp1-domain-containing protein [Punctularia strigosozonata HHB-11173 SS5]	2.08982
Unigene_46	EJD00885	gi|393215394|gb|EJD00885.1|prolyl oligopeptidase [Fomitiporia mediterranea MF3/22]	3.37855
Unigene_48	CCL99391	gi|403412691|emb|CCL99391.1|predicted protein [Fibroporia radiculosa]	1.77818
Unigene_49	CCM00516	gi|403413816|emb|CCM00516.1|predicted protein [Fibroporia radiculosa]	1.44795
Unigene_50	XP_002458278	gi|242058265|ref|XP_002458278.1|hypothetical protein SORBIDRAFT_03g030580 [Sorghum bicolor] >gi|241930253|gb|EES03398.1| hypothetical protein SORBIDRAFT_03g030580 [Sorghum bicolor]	453.228
Unigene_52	EPS38980	gi|526197737|gb|EPS38980.1|hypothetical protein H072_7287 [Dactylellina haptotyla CBS 200.50]	1.88084
Unigene_53	EHY55439	gi|378728980|gb|EHY55439.1|hypothetical protein, variant [Exophiala dermatitidis NIH/UT8656] >gi|378728981|gb|EHY55440.1| hypothetical protein HMPREF1120_03575 [Exophiala dermatitidis NIH/UT8656]	0.794952
Unigene_55	XP_002446368	gi|242072864|ref|XP_002446368.1|hypothetical protein SORBIDRAFT_06g014870 [Sorghum bicolor] >gi|241937551|gb|EES10696.1| hypothetical protein SORBIDRAFT_06g014870 [Sorghum bicolor]	2.13893
[truncated: 15,052 more rows]
